# Supplementary material for: Identification of a ferroptosis-related long noncoding RNA signature with a prognostic value in adrenocortical carcinoma
Source: Front Genet. 2022 Nov 15;13:949457. doi: 10.3389/fgene.2022.949457 (PMC9705333; doi:10.3389/fgene.2022.949457)
Supplement: Supplementary file 1 [file Table2.XLSX]

## Sheet: Sheet1
Table S2. Identification of ferroptosis-related lncRNAs.
FerrGene	lncRNA	cor	P value
HNF4A	AL022341.1	0.877645	2.62961e-26
DRD4	LMNTD2-AS1	0.874775	6.07279e-26
NNMT	AC046143.1	0.819533	2.63539e-20
HIC1	AC010186.3	0.827855	5.05251e-21
CYBB	AL133371.2	0.871608	1.49353e-25
ALOX5	AL133371.2	0.817156	4.15876e-20
STMN1	AC099850.3	0.844821	1.30197e-22
RRM2	AC099850.3	0.843466	1.77176e-22
ALB	MIR155HG	0.898412	3.04794e-29
NNMT	CNIH3-AS2	0.824509	9.91843e-21
HNF4A	AC023024.1	0.907086	1.15858e-30
MUC1	LINC02688	0.99585	6.45935e-82
PTGS2	LINC02688	0.938802	2.2043e-37
SLC7A5	LINC02688	0.828106	4.80057e-21
IL6	LINC02688	0.997626	3.02711e-91
NNMT	LINC02688	0.872289	1.23342e-25
CAPG	LINC02688	0.888174	1.00898e-27
PRDX1	LINC02688	0.81615	5.0347e-20
HIC1	LINC01614	0.806943	2.74639e-19
RGS4	AC016831.1	0.820693	2.1041e-20
MUC1	LNCTAM34A	0.808148	2.21137e-19
IL6	LNCTAM34A	0.810082	1.55642e-19
CDKN2A	LASTR	0.829391	3.68944e-21
MUC1	LASTR	0.968271	3.97194e-48
PTGS2	LASTR	0.973869	2.50302e-51
SLC7A5	LASTR	0.850267	3.66316e-23
IL6	LASTR	0.97961	1.97981e-55
NNMT	LASTR	0.96166	5.13456e-45
CAPG	LASTR	0.926835	1.70436e-34
PRDX1	LASTR	0.822754	1.40493e-20
DUOX2	AL158071.2	0.804783	4.03608e-19
SLC40A1	AL158071.2	0.801036	7.78107e-19
BECN1	AC005288.1	0.833872	1.4474e-21
FTH1	LINC01929	0.80521	3.74182e-19
HIC1	LINC01929	0.849786	4.10631e-23
NOS2	AP005233.2	0.800865	8.01469e-19
RGS4	AP005233.2	0.824737	9.47766e-21
DPP4	DPP4-DT	0.822714	1.41618e-20
DRD4	AC106820.4	0.916127	2.6732e-32
HIC1	AL391422.4	0.810434	1.45925e-19
MUC1	AC002401.4	0.995382	3.89801e-80
PTGS2	AC002401.4	0.940402	8.19208e-38
SLC7A5	AC002401.4	0.824443	1.0051e-20
IL6	AC002401.4	0.997923	1.78177e-93
NNMT	AC002401.4	0.872487	1.1661e-25
CAPG	AC002401.4	0.891086	3.8642e-28
PRDX1	AC002401.4	0.811702	1.15617e-19
CYBB	AC090559.1	0.83366	1.51393e-21
NCF2	AC108134.3	0.812851	9.34669e-20
DUOX2	AC087482.1	0.894421	1.24455e-28
SLC40A1	AC087482.1	0.84539	1.14308e-22
PLIN2	AC087482.1	0.918356	9.88812e-33
SAT1	LINC01503	0.814399	7.00307e-20
MUC1	LINC01503	0.804932	3.93123e-19
CAV1	LINC01503	0.825383	8.32785e-21
PTGS2	LINC01503	0.858912	4.39726e-24
IL6	LINC01503	0.825794	7.66795e-21
CXCL2	LINC01503	0.859097	4.19634e-24
NNMT	LINC01503	0.953186	9.56677e-42
CAPG	LINC01503	0.893582	1.66067e-28
MUC1	AC083967.1	0.996266	1.11457e-83
PTGS2	AC083967.1	0.943303	1.26721e-38
SLC7A5	AC083967.1	0.828637	4.30671e-21
IL6	AC083967.1	0.999096	2.28737e-107
NNMT	AC083967.1	0.878143	2.26937e-26
CAPG	AC083967.1	0.893281	1.84079e-28
PRDX1	AC083967.1	0.816779	4.46806e-20
DUOX2	AC004540.2	0.898917	2.54005e-29
HNF4A	LINC01843	0.901974	8.25633e-30
HNF4A	AC090164.2	0.82593	7.46095e-21
HNF4A	AC010503.4	0.98634	4.50414e-62
ZFP36	AC008105.2	0.811114	1.28822e-19
CAV1	AC008105.2	0.843712	1.67559e-22
CXCL2	AC008105.2	0.92244	1.48211e-33
NNMT	AC008105.2	0.84847	5.59723e-23
CDKN2A	AC004816.2	0.808593	2.04023e-19
NNMT	AC004816.2	0.868435	3.59363e-25
CAPG	AC004816.2	0.817624	3.80354e-20
HIC1	AC112715.1	0.81433	7.09372e-20
MYB	TH2LCRR	0.870153	2.24049e-25
RRM2	AC012073.1	0.819261	2.77746e-20
HIC1	DNM3OS	0.861953	2.01728e-24
HNF4A	AC010175.1	0.973712	3.14575e-51
DUOX2	CNN3-DT	0.822578	1.45461e-20
SLC40A1	CNN3-DT	0.812126	1.06901e-19
HBA1	AC018742.1	0.813521	8.25106e-20
MUC1	AC009268.2	0.913245	9.29343e-32
PTGS2	AC009268.2	0.892156	2.69692e-28
IL6	AC009268.2	0.9113	2.1024e-31
NNMT	AC009268.2	0.899576	2.00008e-29
CAPG	AC009268.2	0.864832	9.48066e-25
PRDX1	AC009268.2	0.844703	1.33753e-22
NCF2	AC022706.1	0.828895	4.0848e-21
MUC1	AL355916.1	0.994147	3.49567e-76
PTGS2	AL355916.1	0.945066	3.88156e-39
SLC7A5	AL355916.1	0.831	2.64469e-21
IL6	AL355916.1	0.997716	6.90856e-92
NNMT	AL355916.1	0.881812	7.50902e-27
CAPG	AL355916.1	0.892993	2.03066e-28
PRDX1	AL355916.1	0.817852	3.64121e-20
DUOX2	LINC01091	0.866395	6.2456e-25
PLIN2	LINC01091	0.800102	9.14411e-19
MUC1	LINC02617	0.996301	7.70643e-84
PTGS2	LINC02617	0.937768	4.12084e-37
SLC7A5	LINC02617	0.824428	1.00808e-20
IL6	LINC02617	0.998371	1.5497e-97
NNMT	LINC02617	0.869576	2.62789e-25
CAPG	LINC02617	0.888711	8.46826e-28
PRDX1	LINC02617	0.814444	6.94332e-20
HNF4A	AC124067.4	0.949105	2.21292e-40
SLC2A3	LINC00460	0.819773	2.51583e-20
PTGS2	PRKAG2-AS1	0.829657	3.4924e-21
CXCL2	PRKAG2-AS1	0.84043	3.49586e-22
NNMT	PRKAG2-AS1	0.880041	1.28666e-26
CAPG	PRKAG2-AS1	0.872844	1.05412e-25
ALB	LINC02502	0.96693	1.90856e-47
HNF4A	AC004381.1	0.838522	5.32027e-22
FTH1	AC007953.2	0.800856	8.02824e-19
HIC1	AC007953.2	0.832974	1.74984e-21
MUC1	U62317.1	0.829937	3.29647e-21
PTGS2	U62317.1	0.826456	6.71128e-21
SLC7A5	U62317.1	0.811608	1.17628e-19
IL6	U62317.1	0.820131	2.347e-20
NNMT	U62317.1	0.827704	5.21048e-21
MUC1	BX470102.1	0.878805	1.86357e-26
PTGS2	BX470102.1	0.942642	1.9556e-38
SLC7A5	BX470102.1	0.814853	6.43084e-20
IL6	BX470102.1	0.894862	1.06825e-28
CXCL2	BX470102.1	0.854178	1.42789e-23
NNMT	BX470102.1	0.955245	1.75955e-42
CAPG	BX470102.1	0.887935	1.09017e-27
HNF4A	AC015722.2	0.9093	4.7743e-31
HBA1	AC007998.3	0.847901	6.39422e-23
RGS4	LINC02268	0.827006	6.00396e-21
CYBB	PCED1B-AS1	0.80343	5.12375e-19
ALOX5	PCED1B-AS1	0.818751	3.06447e-20
SAT1	PCED1B-AS1	0.808599	2.03799e-19
DUOX2	AC008760.2	0.890696	4.40179e-28
HNF4A	AC064807.2	0.984163	1.28347e-59
HIC1	GAPLINC	0.833728	1.4922e-21
CYBB	LINC01094	0.830077	3.20227e-21
DUOX2	LINC00880	0.993585	1.18548e-74
PLIN2	LINC01489	0.884497	3.26506e-27
HNF4A	LINC01489	0.821385	1.83852e-20
NOS2	MIR223HG	0.81324	8.69467e-20
DRD4	Z97653.1	0.917536	1.43008e-32
HNF4A	AC114296.1	0.845994	9.94951e-23
ALOX5	AL590764.1	0.807384	2.53747e-19
MUC1	WDR86-AS1	0.98349	6.29345e-59
PTGS2	WDR86-AS1	0.948933	2.5117e-40
SLC7A5	WDR86-AS1	0.828892	4.0878e-21
IL6	WDR86-AS1	0.990951	6.36094e-69
NNMT	WDR86-AS1	0.912601	1.22035e-31
CAPG	WDR86-AS1	0.911314	2.08991e-31
PRDX1	WDR86-AS1	0.843859	1.621e-22
MUC1	AC004817.3	0.994931	1.4005e-78
PTGS2	AC004817.3	0.936675	7.89181e-37
SLC7A5	AC004817.3	0.825852	7.57891e-21
IL6	AC004817.3	0.996876	1.16934e-86
NNMT	AC004817.3	0.868218	3.81333e-25
CAPG	AC004817.3	0.89504	1.00413e-28
PRDX1	AC004817.3	0.812381	1.01979e-19
SLC2A3	MYOSLID	0.800453	8.60636e-19
HNF4A	AL353740.1	0.997225	1.22766e-88
MUC1	LINC01871	0.874017	7.5484e-26
PTGS2	LINC01871	0.89373	1.5783e-28
IL6	LINC01871	0.888452	9.21528e-28
CXCL2	LINC01871	0.821321	1.86154e-20
NNMT	LINC01871	0.916809	1.97743e-32
CAPG	LINC01871	0.911936	1.61318e-31
PRDX1	LINC01871	0.802833	5.69004e-19
ALOX5	AC018755.4	0.821728	1.71895e-20
NCF2	AC018755.4	0.908221	7.37544e-31
HIC1	AC018755.4	0.839814	4.00582e-22
HIC1	MAP3K4-AS1	0.815521	5.67055e-20
HNF4A	AC123912.4	0.894468	1.22446e-28
STMN1	AC091057.1	0.90525	2.37528e-30
MUC1	AC026401.3	0.84543	1.13264e-22
PTGS2	AC026401.3	0.841045	3.04994e-22
IL6	AC026401.3	0.837499	6.64792e-22
NNMT	AC026401.3	0.802006	6.5737e-19
CXCL2	DGUOK-AS1	0.882861	5.43773e-27
NNMT	DGUOK-AS1	0.802133	6.42945e-19
HNF4A	AP000944.1	0.824999	8.99488e-21
HNF4A	SCTR-AS1	0.961216	7.9328e-45
NCF2	PRKAR1B-AS1	0.804816	4.0122e-19
HNF4A	ERLNC1	0.954724	2.71996e-42
NOS2	MIR222HG	0.8076	2.44066e-19
RGS4	MIR222HG	0.812048	1.08448e-19
HNF4A	AL139275.2	0.991972	6.45459e-71
MUC1	AL513477.2	0.839575	4.22274e-22
IL6	AL513477.2	0.838112	5.81805e-22
NNMT	AL513477.2	0.853114	1.8503e-23
