# Supplementary material for: Identification of a ferroptosis-related long noncoding RNA signature with a prognostic value in adrenocortical carcinoma
Source: Front Genet. 2022 Nov 15;13:949457. doi: 10.3389/fgene.2022.949457 (PMC9705333; doi:10.3389/fgene.2022.949457)
Supplement: Supplementary file 2 [file Table3.XLSX]

## Sheet: Sheet1
Table S3. Significant ferroptosis-related lncRNAs identified in the univariate analysis and multivariate COX analysis.
Univariate COX analysis						Multivariate Cox analysis
LncRNA	HR	HR.95L	HR.95H	P value		LncRNA	coef	HR	HR.95L	HR.95H	P value (overall survival)
AC046143.1	2.56883	1.6982	3.88582	7.90379e-06		AC046143.1	5.90498	366.86	10.315	13047.6	0.00119263
AC099850.3	1.47537	1.28242	1.69735	5.37492e-08		AC099850.3	1.06061	2.88812	1.22042	6.83477	0.015814
CNIH3-AS2	1.20166	1.05265	1.37176	0.00653564		LINC01614	-6.89082	0.00101708	2.22364e-06	0.465207	0.0274664
LINC01614	1.22645	1.05145	1.43059	0.00935985		LASTR	12.7321	338441	179.358	6.38625e+08	0.00093825
LASTR	1.16489	1.02373	1.3255	0.020566		DPP4-DT	2.10084	8.173	3.18057	21.0019	1.28372e-05
AP005233.2	1.11955	1.02704	1.22039	0.0102782		AL391422.4	2.53564	12.6245	2.0783	76.6869	0.00587425
DPP4-DT	1.4659	1.07667	1.99583	0.015134		LINC01503	-1.29172	0.274798	0.0296426	2.54749	0.255572
AL391422.4	1.26589	1.00814	1.58952	0.0423782		LINC01843	-4.41106	0.0121423	0.000899104	0.16398	0.00089598
LINC01503	1.24076	1.012	1.52124	0.0380199		AC008105.2	-10.8153	2.00892e-05	6.12268e-09	0.065915	0.00883673
LINC01843	0.196169	0.0501903	0.766728	0.0191869		AC004816.2	-9.6848	6.22219e-05	5.11868e-07	0.00756361	7.6782e-05
AC008105.2	1.64428	1.18668	2.27832	0.00280268		AC112715.1	7.0237	1122.93	16.491	76464.6	0.00110844
AC004816.2	1.70141	1.23614	2.34181	0.00111197		AC012073.1	-5.85122	0.00287638	0.000137252	0.0602804	0.000163666
AC112715.1	1.1775	1.00568	1.37869	0.0423278		LINC00460	-16.8386	4.86486e-08	1.02103e-12	0.00231793	0.00218462
AC012073.1	2.29844	1.73635	3.04249	6.01795e-09		U62317.1	0.507356	1.66089	1.24914	2.20838	0.00048245
DNM3OS	1.40434	1.05509	1.8692	0.019938		BX470102.1	-11.0993	1.5123e-05	5.40205e-09	0.0423368	0.0061291
AC009268.2	1.90464	1.19924	3.02498	0.00633883		LINC02268	10.7433	46319.5	19.2993	1.1117e+08	0.00682299
LINC00460	1.35832	1.12884	1.63444	0.00118066		GAPLINC	1.88361	6.57718	1.21583	35.58	0.0287533
PRKAG2-AS1	1.57014	1.11709	2.20694	0.00939187		MYOSLID	3.92057	50.429	1.04221	2440.09	0.0476077
U62317.1	1.10091	1.05154	1.1526	4.00833e-05		AC123912.4	-0.116413	0.890108	0.790688	1.00203	0.0540524
BX470102.1	1.26002	1.01267	1.56777	0.0381813		AC091057.1	13.391	654083	433.434	9.87057e+08	0.00033596
LINC02268	1.18338	1.03453	1.35364	0.0140896		DGUOK-AS1	-8.77247	0.000154941	7.62592e-07	0.0314805	0.00121428
AC008760.2	0.0926316	0.0121025	0.708992	0.0219542		PRKAR1B-AS1	7.30833	1492.69	16.082	138548	0.00156903
GAPLINC	1.10833	1.00828	1.21831	0.0331016		MIR222HG	6.49153	659.532	6.13484	70903.5	0.00652717
MYOSLID	1.32578	1.04731	1.67828	0.0190665		AL513477.2	11.2129	74078.8	16.9287	3.24163e+08	0.0087589
LINC01871	1.14084	1.01842	1.27799	0.0229048
AC123912.4	0.922489	0.861837	0.987408	0.020064
AC091057.1	47.9755	14.3734	160.133	3.09119e-10
AC026401.3	1.05759	1.0315	1.08433	1.11501e-05
DGUOK-AS1	1.7403	1.27375	2.37774	0.000502357
PRKAR1B-AS1	1.97906	1.08106	3.623	0.0269261
MIR222HG	1.21946	1.06806	1.39233	0.00335292
AL513477.2	1.73489	1.19459	2.51955	0.00380475
