# Supplementary material for: Identification of a ferroptosis-related long noncoding RNA signature with a prognostic value in adrenocortical carcinoma
Source: Front Genet. 2022 Nov 15;13:949457. doi: 10.3389/fgene.2022.949457 (PMC9705333; doi:10.3389/fgene.2022.949457)
Supplement: Supplementary file 3 [file Table6.XLSX]

## Sheet: Sheet1
Table S6. Enrichment analysis of the identified ferroptosis-related genes.
ONTOLOGY	ID	Description	GeneRatio	BgRatio	pvalue	p.adjust	qvalue	geneID	Count
BP	GO:0000280	nuclear division	73/456	439/18723	7.00661e-40	2.82296e-36	2.37413e-36	CDC20/ESPL1/NCAPD2/PSMC3IP/CKS2/REEP4/NEK6/AURKB/DLGAP5/KIF18B/BUB1B/SYCE2/RAD51AP1/CENPK/RAD54L/BMP7/ZWILCH/UBE2C/KIF11/KIF2C/NCAPG/TPX2/MYBL2/CYP26B1/PRC1/KIF23/CCNB2/NEK2/BUB1/TRIP13/NCAPH/RACGAP1/SPAG5/ASPM/WNT5A/AURKA/FANCD2/TACC3/CHEK1/DSCC1/TOP2A/CDCA8/KIFC1/CDT1/CHEK2/KNSTRN/CDC25C/PLK1/UBE2S/GPR3/FANCA/CENPF/PKMYT1/CDCA2/RAD51/NDC80/KIF18A/FBXO5/CDC6/TTK/ANLN/MKI67/SPHK1/KIF4A/PTTG1/CDCA…	73
BP	GO:0048285	organelle fission	74/456	488/18723	1.34109e-37	1.80175e-34	1.51528e-34	CDC20/ESPL1/NCAPD2/PSMC3IP/CKS2/REEP4/NEK6/AURKB/DLGAP5/KIF18B/BUB1B/SYCE2/RAD51AP1/CENPK/RAD54L/BMP7/ZWILCH/UBE2C/KIF11/KIF2C/NCAPG/MTFR2/TPX2/MYBL2/CYP26B1/PRC1/KIF23/CCNB2/NEK2/BUB1/TRIP13/NCAPH/RACGAP1/SPAG5/ASPM/WNT5A/AURKA/FANCD2/TACC3/CHEK1/DSCC1/TOP2A/CDCA8/KIFC1/CDT1/CHEK2/KNSTRN/CDC25C/PLK1/UBE2S/GPR3/FANCA/CENPF/PKMYT1/CDCA2/RAD51/NDC80/KIF18A/FBXO5/CDC6/TTK/ANLN/MKI67/SPHK1/KIF4A/PTTG…	74
BP	GO:0140014	mitotic nuclear division	59/456	287/18723	1.34158e-37	1.80175e-34	1.51528e-34	CDC20/ESPL1/NCAPD2/REEP4/NEK6/AURKB/DLGAP5/KIF18B/BUB1B/CENPK/BMP7/ZWILCH/UBE2C/KIF11/KIF2C/NCAPG/TPX2/MYBL2/PRC1/KIF23/NEK2/BUB1/TRIP13/NCAPH/RACGAP1/SPAG5/AURKA/TACC3/CHEK1/DSCC1/CDCA8/KIFC1/CDT1/CHEK2/KNSTRN/CDC25C/PLK1/UBE2S/CENPF/PKMYT1/CDCA2/NDC80/KIF18A/FBXO5/CDC6/TTK/ANLN/MKI67/SPHK1/KIF4A/PTTG1/CDCA5/SGO2/PSRC1/NUF2/KIF20B/CCNB1/NCAPG2/ZWINT	59
BP	GO:0007059	chromosome segregation	60/456	346/18723	7.9049e-34	7.96221e-31	6.69628e-31	RMI2/CDC20/ESPL1/NCAPD2/PSMC3IP/NEK6/AURKB/DLGAP5/KIF18B/FEN1/BUB1B/SYCE2/SKA3/CENPK/SPC25/ZWILCH/UBE2C/KIF2C/NCAPG/PRC1/KIF23/NEK2/BUB1/TRIP13/NCAPH/RACGAP1/SPAG5/ECT2/FANCD2/TACC3/DSCC1/TOP2A/BIRC5/CDCA8/KIFC1/CDT1/FAM83D/KNSTRN/HJURP/PLK1/CENPF/CDCA2/NDC80/KIF18A/FBXO5/SPC24/CDC6/CENPW/TTK/MKI67/KIF4A/PTTG1/CDCA5/SGO2/PSRC1/NUF2/CCNB1/NCAPG2/OIP5/ZWINT	60
BP	GO:0000070	mitotic sister chromatid segregation	43/456	168/18723	8.20249e-32	6.60956e-29	5.5587e-29	CDC20/ESPL1/NCAPD2/NEK6/AURKB/DLGAP5/KIF18B/BUB1B/CENPK/ZWILCH/UBE2C/KIF2C/NCAPG/PRC1/KIF23/NEK2/BUB1/TRIP13/NCAPH/RACGAP1/SPAG5/TACC3/DSCC1/CDCA8/KIFC1/CDT1/KNSTRN/PLK1/CENPF/NDC80/KIF18A/FBXO5/CDC6/TTK/KIF4A/PTTG1/CDCA5/SGO2/PSRC1/NUF2/CCNB1/NCAPG2/ZWINT	43
BP	GO:0000819	sister chromatid segregation	46/456	202/18723	1.59233e-31	1.06925e-28	8.99247e-29	RMI2/CDC20/ESPL1/NCAPD2/NEK6/AURKB/DLGAP5/KIF18B/FEN1/BUB1B/CENPK/ZWILCH/UBE2C/KIF2C/NCAPG/PRC1/KIF23/NEK2/BUB1/TRIP13/NCAPH/RACGAP1/SPAG5/TACC3/DSCC1/TOP2A/CDCA8/KIFC1/CDT1/KNSTRN/PLK1/CENPF/NDC80/KIF18A/FBXO5/CDC6/TTK/KIF4A/PTTG1/CDCA5/SGO2/PSRC1/NUF2/CCNB1/NCAPG2/ZWINT	46
BP	GO:0098813	nuclear chromosome segregation	51/456	281/18723	8.27754e-30	4.76431e-27	4.00683e-27	RMI2/CDC20/ESPL1/NCAPD2/PSMC3IP/NEK6/AURKB/DLGAP5/KIF18B/FEN1/BUB1B/SYCE2/CENPK/ZWILCH/UBE2C/KIF2C/NCAPG/PRC1/KIF23/NEK2/BUB1/TRIP13/NCAPH/RACGAP1/SPAG5/ECT2/FANCD2/TACC3/DSCC1/TOP2A/CDCA8/KIFC1/CDT1/FAM83D/KNSTRN/PLK1/CENPF/NDC80/KIF18A/FBXO5/CDC6/TTK/KIF4A/PTTG1/CDCA5/SGO2/PSRC1/NUF2/CCNB1/NCAPG2/ZWINT	51
BP	GO:0044772	mitotic cell cycle phase transition	50/456	424/18723	1.57281e-20	7.92108e-18	6.66169e-18	ESPL1/MELK/CCNA2/CKS2/NEK6/AURKB/DLGAP5/GTSE1/BUB1B/BCAT1/SKP2/ZWILCH/UBE2C/KLF4/CCNB2/CDKN3/DTL/BUB1/TRIP13/AURKA/WNT10B/TACC3/CDKN2A/CHEK1/CDT1/MUC1/CHEK2/IQGAP3/CDK6/CDC25C/PLK1/UBE2S/CENPF/PKMYT1/NDC80/CDK1/FOXM1/FBXO5/CDC6/EZH2/TTK/ANLN/CDC25A/EIF4EBP1/CDCA5/MASTL/CCNF/CDC7/CCNB1/ZWINT	50
BP	GO:0007051	spindle organization	34/456	184/18723	1.91307e-20	8.56419e-18	7.20255e-18	CDC20/TUBB/HAUS8/ESPL1/NEK6/AURKB/DLGAP5/SPC25/STMN1/KIF11/TPX2/MYBL2/PRC1/KIF23/CCNB2/NEK2/RACGAP1/SPAG5/ASPM/AURKA/TACC3/KIFC1/CHEK2/KNSTRN/PLK1/NDC80/GPSM2/FBXO5/TTK/WDR62/KIF4A/PSRC1/NUF2/CCNB1	34
BP	GO:0051783	regulation of nuclear division	29/456	139/18723	3.91674e-19	1.57805e-16	1.32716e-16	CDC20/ESPL1/AURKB/DLGAP5/BUB1B/RAD51AP1/BMP7/ZWILCH/NEK2/BUB1/TRIP13/WNT5A/AURKA/CHEK1/CDT1/CDC25C/PLK1/GPR3/CENPF/PKMYT1/CDCA2/NDC80/FBXO5/TTK/MKI67/SPHK1/KIF20B/CCNB1/ZWINT	29
BP	GO:0051983	regulation of chromosome segregation	24/456	91/18723	1.38186e-18	5.06138e-16	4.25666e-16	RMI2/ESPL1/NEK6/AURKB/DLGAP5/BUB1B/ZWILCH/UBE2C/KIF2C/BUB1/TRIP13/TACC3/CDT1/PLK1/CENPF/CDCA2/NDC80/FBXO5/CDC6/TTK/MKI67/PTTG1/CCNB1/ZWINT	24
BP	GO:0007052	mitotic spindle organization	26/456	120/18723	1.02737e-17	3.44939e-15	2.90097e-15	CDC20/NEK6/AURKB/DLGAP5/SPC25/STMN1/KIF11/TPX2/MYBL2/PRC1/KIF23/NEK2/RACGAP1/AURKA/TACC3/KIFC1/CHEK2/PLK1/NDC80/GPSM2/TTK/WDR62/KIF4A/PSRC1/NUF2/CCNB1	26
BP	GO:0007088	regulation of mitotic nuclear division	25/456	110/18723	1.29786e-17	4.02237e-15	3.38284e-15	ESPL1/AURKB/DLGAP5/BUB1B/BMP7/ZWILCH/NEK2/BUB1/TRIP13/AURKA/CHEK1/CDT1/CDC25C/PLK1/CENPF/PKMYT1/CDCA2/NDC80/FBXO5/TTK/MKI67/SPHK1/KIF20B/CCNB1/ZWINT	25
BP	GO:0033045	regulation of sister chromatid segregation	21/456	72/18723	2.04576e-17	5.56071e-15	4.6766e-15	RMI2/ESPL1/NEK6/AURKB/DLGAP5/BUB1B/ZWILCH/UBE2C/BUB1/TRIP13/TACC3/CDT1/PLK1/CENPF/NDC80/FBXO5/CDC6/TTK/PTTG1/CCNB1/ZWINT	21
BP	GO:1902850	microtubule cytoskeleton organization involved in mitosis	28/456	147/18723	2.07026e-17	5.56071e-15	4.6766e-15	CDC20/ESPL1/NEK6/AURKB/DLGAP5/SPC25/STMN1/KIF11/TPX2/MYBL2/PRC1/KIF23/NEK2/RACGAP1/CENPA/AURKA/TACC3/KIFC1/CHEK2/PLK1/NDC80/GPSM2/TTK/WDR62/KIF4A/PSRC1/NUF2/CCNB1	28
BP	GO:0010965	regulation of mitotic sister chromatid separation	20/456	65/18723	3.68331e-17	9.27503e-15	7.80037e-15	ESPL1/NEK6/AURKB/DLGAP5/BUB1B/ZWILCH/UBE2C/BUB1/TRIP13/TACC3/CDT1/PLK1/CENPF/NDC80/FBXO5/CDC6/TTK/PTTG1/CCNB1/ZWINT	20
BP	GO:0051306	mitotic sister chromatid separation	20/456	67/18723	7.20282e-17	1.70707e-14	1.43566e-14	ESPL1/NEK6/AURKB/DLGAP5/BUB1B/ZWILCH/UBE2C/BUB1/TRIP13/TACC3/CDT1/PLK1/CENPF/NDC80/FBXO5/CDC6/TTK/PTTG1/CCNB1/ZWINT	20
BP	GO:0007091	metaphase/anaphase transition of mitotic cell cycle	19/456	62/18723	2.49238e-16	5.57877e-14	4.69179e-14	ESPL1/NEK6/AURKB/DLGAP5/BUB1B/ZWILCH/UBE2C/BUB1/TRIP13/TACC3/CDT1/PLK1/CENPF/NDC80/FBXO5/CDC6/TTK/CCNB1/ZWINT	19
BP	GO:1905818	regulation of chromosome separation	20/456	72/18723	3.46595e-16	7.34965e-14	6.18111e-14	ESPL1/NEK6/AURKB/DLGAP5/BUB1B/ZWILCH/UBE2C/BUB1/TRIP13/TACC3/CDT1/PLK1/CENPF/NDC80/FBXO5/CDC6/TTK/PTTG1/CCNB1/ZWINT	20
BP	GO:0044784	metaphase/anaphase transition of cell cycle	19/456	65/18723	6.70489e-16	1.3507e-13	1.13595e-13	ESPL1/NEK6/AURKB/DLGAP5/BUB1B/ZWILCH/UBE2C/BUB1/TRIP13/TACC3/CDT1/PLK1/CENPF/NDC80/FBXO5/CDC6/TTK/CCNB1/ZWINT	19
BP	GO:0051321	meiotic cell cycle	34/456	261/18723	1.36181e-15	2.61274e-13	2.19733e-13	CDC20/ESPL1/NCAPD2/PSMC3IP/CKS2/BUB1B/SYCE2/RAD51AP1/RAD54L/CYP26B1/CCNB2/NEK2/BUB1/TRIP13/ASPM/WNT5A/AURKA/FANCD2/TOP2A/CDC25C/PLK1/GPR3/FANCA/PKMYT1/RAD51/KIF18A/FBXO5/TTK/EXO1/CDC25A/H2AX/PTTG1/SGO2/NUF2	34
BP	GO:1903046	meiotic cell cycle process	30/456	202/18723	1.84964e-15	3.38736e-13	2.8488e-13	CDC20/ESPL1/NCAPD2/PSMC3IP/CKS2/BUB1B/SYCE2/RAD51AP1/RAD54L/CYP26B1/CCNB2/BUB1/TRIP13/ASPM/WNT5A/AURKA/FANCD2/TOP2A/CDC25C/PLK1/GPR3/FANCA/RAD51/KIF18A/FBXO5/TTK/CDC25A/PTTG1/SGO2/NUF2	30
BP	GO:0030071	regulation of mitotic metaphase/anaphase transition	18/456	60/18723	2.353e-15	4.12184e-13	3.4665e-13	ESPL1/NEK6/AURKB/DLGAP5/BUB1B/ZWILCH/UBE2C/BUB1/TRIP13/CDT1/PLK1/CENPF/NDC80/FBXO5/CDC6/TTK/CCNB1/ZWINT	18
BP	GO:1902099	regulation of metaphase/anaphase transition of cell cycle	18/456	63/18723	6.15661e-15	1.03354e-12	8.69216e-13	ESPL1/NEK6/AURKB/DLGAP5/BUB1B/ZWILCH/UBE2C/BUB1/TRIP13/CDT1/PLK1/CENPF/NDC80/FBXO5/CDC6/TTK/CCNB1/ZWINT	18
BP	GO:0007346	regulation of mitotic cell cycle	44/456	457/18723	6.92382e-15	1.11584e-12	9.38433e-13	ESPL1/CKS2/NEK6/AURKB/DLGAP5/GTSE1/BUB1B/BMP7/ZWILCH/UBE2C/KLF4/DTL/NEK2/BUB1/TRIP13/AURKA/WNT10B/FANCD2/CHEK1/CDT1/MUC1/CHEK2/CDC25C/PLK1/CENPF/PKMYT1/CDCA2/NDC80/CDK1/FBXO5/CDC6/EZH2/TTK/ANLN/MKI67/CDC25A/SPHK1/EIF4EBP1/CKS1B/CDCA5/CDC7/KIF20B/CCNB1/ZWINT	44
BP	GO:0045787	positive regulation of cell cycle	36/456	313/18723	1.00699e-14	1.56045e-12	1.31235e-12	ESPL1/CKS2/AURKB/DLGAP5/FEN1/RAD51AP1/UBE2C/KIF23/DTL/RACGAP1/SPAG5/WNT5A/ECT2/AURKA/WNT10B/CHEK1/CDT1/CHEK2/FAM83D/CDC25C/NDC80/CDK1/GPSM2/FBXO5/CDC6/EZH2/CDC25A/SPHK1/EIF4EBP1/CKS1B/CDCA5/PLK4/CDC7/PSRC1/KIF20B/CCNB1	36
BP	GO:0051304	chromosome separation	21/456	96/18723	1.20844e-14	1.80326e-12	1.51656e-12	ESPL1/NEK6/AURKB/DLGAP5/BUB1B/ZWILCH/UBE2C/BUB1/TRIP13/TACC3/TOP2A/CDT1/PLK1/CENPF/NDC80/FBXO5/CDC6/TTK/PTTG1/CCNB1/ZWINT	21
BP	GO:0033044	regulation of chromosome organization	28/456	187/18723	1.32614e-14	1.90822e-12	1.60483e-12	RMI2/ESPL1/NEK6/AURKB/DLGAP5/FEN1/BUB1B/ZWILCH/UBE2C/NEK2/BUB1/TRIP13/TACC3/TOP2A/CDT1/MYC/PLK1/CENPF/NDC80/FBXO5/CDC6/MCM2/TTK/PTTG1/CDCA5/DNMT1/CCNB1/ZWINT	28
BP	GO:1901987	regulation of cell cycle phase transition	40/456	390/18723	1.53984e-14	2.13932e-12	1.79919e-12	ESPL1/NEK6/AURKB/DLGAP5/GTSE1/BUB1B/DOT1L/ZWILCH/UBE2C/TIMELESS/KLF4/WDR76/CDC45/DTL/BUB1/TRIP13/AURKA/WNT10B/FANCD2/CHEK1/CDT1/MUC1/CHEK2/FAM83D/CDC25C/PLK1/CENPF/NDC80/CDK1/FBXO5/CDC6/EZH2/TTK/ANLN/CDC25A/H2AX/CDCA5/CDC7/CCNB1/ZWINT	40
BP	GO:0090068	positive regulation of cell cycle process	31/456	236/18723	2.01138e-14	2.70128e-12	2.2718e-12	ESPL1/AURKB/DLGAP5/FEN1/RAD51AP1/UBE2C/KIF23/DTL/RACGAP1/SPAG5/WNT5A/ECT2/AURKA/WNT10B/CDT1/CHEK2/FAM83D/CDC25C/NDC80/CDK1/GPSM2/FBXO5/CDC6/EZH2/CDC25A/SPHK1/CDCA5/PLK4/CDC7/KIF20B/CCNB1	31
BP	GO:0140013	meiotic nuclear division	27/456	185/18723	7.543e-14	9.80346e-12	8.24479e-12	CDC20/ESPL1/PSMC3IP/CKS2/BUB1B/SYCE2/RAD51AP1/RAD54L/CYP26B1/CCNB2/BUB1/TRIP13/ASPM/WNT5A/AURKA/FANCD2/TOP2A/PLK1/GPR3/FANCA/RAD51/KIF18A/FBXO5/TTK/PTTG1/SGO2/NUF2	27
BP	GO:0051225	spindle assembly	22/456	117/18723	7.83939e-14	9.87028e-12	8.30098e-12	CDC20/TUBB/HAUS8/NEK6/AURKB/KIF11/TPX2/MYBL2/PRC1/KIF23/CCNB2/NEK2/RACGAP1/SPAG5/ASPM/AURKA/KIFC1/CHEK2/PLK1/GPSM2/FBXO5/KIF4A	22
BP	GO:0045839	negative regulation of mitotic nuclear division	15/456	48/18723	2.62335e-13	3.20288e-11	2.69365e-11	AURKB/BUB1B/BMP7/ZWILCH/BUB1/TRIP13/CHEK1/CDT1/PLK1/CENPF/NDC80/FBXO5/TTK/CCNB1/ZWINT	15
BP	GO:0010948	negative regulation of cell cycle process	33/456	294/18723	2.71122e-13	3.21279e-11	2.70198e-11	ESPL1/AURKB/GTSE1/BUB1B/DOT1L/BMP7/ZWILCH/TIMELESS/KLF4/WDR76/CDC45/DTL/NEK2/BUB1/TRIP13/FANCD2/CHEK1/CDT1/MUC1/CHEK2/PLK1/CENPF/NDC80/CDK1/FBXO5/CDC6/EZH2/TTK/H2AX/PTTG1/CCNF/CCNB1/ZWINT	33
BP	GO:0006260	DNA replication	31/456	260/18723	2.88449e-13	3.32046e-11	2.79254e-11	RMI2/HMGA1/CCNA2/FEN1/RECQL4/MCM7/POLE2/FAM111B/GINS2/TIMELESS/GINS1/CDC45/DTL/CHAF1B/RRM2/CHEK1/DSCC1/CDT1/GINS4/MCM6/RAD51/CDK1/FBXO5/CDC6/MCM2/DACH1/TONSL/POLD1/CDC7/MCM5/PCLAF	31
BP	GO:1901990	regulation of mitotic cell cycle phase transition	33/456	299/18723	4.36852e-13	4.88911e-11	4.11178e-11	ESPL1/NEK6/AURKB/DLGAP5/GTSE1/BUB1B/ZWILCH/UBE2C/KLF4/DTL/BUB1/TRIP13/AURKA/WNT10B/CHEK1/CDT1/MUC1/CHEK2/CDC25C/PLK1/CENPF/NDC80/CDK1/FBXO5/CDC6/EZH2/TTK/ANLN/CDC25A/CDCA5/CDC7/CCNB1/ZWINT	33
BP	GO:0000075	cell cycle checkpoint signaling	25/456	169/18723	4.7085e-13	5.12717e-11	4.31199e-11	AURKB/GTSE1/BUB1B/DOT1L/ZWILCH/TIMELESS/WDR76/CDC45/DTL/BUB1/TRIP13/FANCD2/CHEK1/CDT1/MUC1/CHEK2/PLK1/CENPF/NDC80/CDK1/CDC6/TTK/H2AX/CCNB1/ZWINT	25
BP	GO:0033046	negative regulation of sister chromatid segregation	14/456	43/18723	8.71806e-13	8.78127e-11	7.38512e-11	AURKB/BUB1B/ZWILCH/BUB1/TRIP13/CDT1/PLK1/CENPF/NDC80/FBXO5/TTK/PTTG1/CCNB1/ZWINT	14
BP	GO:0033048	negative regulation of mitotic sister chromatid segregation	14/456	43/18723	8.71806e-13	8.78127e-11	7.38512e-11	AURKB/BUB1B/ZWILCH/BUB1/TRIP13/CDT1/PLK1/CENPF/NDC80/FBXO5/TTK/PTTG1/CCNB1/ZWINT	14
BP	GO:2000816	negative regulation of mitotic sister chromatid separation	14/456	43/18723	8.71806e-13	8.78127e-11	7.38512e-11	AURKB/BUB1B/ZWILCH/BUB1/TRIP13/CDT1/PLK1/CENPF/NDC80/FBXO5/TTK/PTTG1/CCNB1/ZWINT	14
BP	GO:0051985	negative regulation of chromosome segregation	14/456	45/18723	1.77528e-12	1.703e-10	1.43224e-10	AURKB/BUB1B/ZWILCH/BUB1/TRIP13/CDT1/PLK1/CENPF/NDC80/FBXO5/TTK/PTTG1/CCNB1/ZWINT	14
BP	GO:1905819	negative regulation of chromosome separation	14/456	45/18723	1.77528e-12	1.703e-10	1.43224e-10	AURKB/BUB1B/ZWILCH/BUB1/TRIP13/CDT1/PLK1/CENPF/NDC80/FBXO5/TTK/PTTG1/CCNB1/ZWINT	14
BP	GO:0033047	regulation of mitotic sister chromatid segregation	14/456	46/18723	2.49579e-12	2.3385e-10	1.9667e-10	AURKB/BUB1B/ZWILCH/BUB1/TRIP13/CDT1/PLK1/CENPF/NDC80/FBXO5/TTK/PTTG1/CCNB1/ZWINT	14
BP	GO:0051784	negative regulation of nuclear division	15/456	56/18723	3.26252e-12	2.98743e-10	2.51245e-10	AURKB/BUB1B/BMP7/ZWILCH/BUB1/TRIP13/CHEK1/CDT1/PLK1/CENPF/NDC80/FBXO5/TTK/CCNB1/ZWINT	15
BP	GO:0045786	negative regulation of cell cycle	36/456	385/18723	5.21476e-12	4.66894e-10	3.92662e-10	ESPL1/AURKB/GTSE1/BUB1B/DOT1L/BMP7/ZWILCH/TIMELESS/KLF4/WDR76/CDC45/DTL/NEK2/BUB1/TRIP13/FANCD2/CDKN2A/CHEK1/CDT1/MUC1/CHEK2/CDK6/PLK1/CENPF/NDC80/CDK1/FBXO5/CDC6/EZH2/TTK/H2AX/PTTG1/CCNF/GATA3/CCNB1/ZWINT	36
BP	GO:0045841	negative regulation of mitotic metaphase/anaphase transition	13/456	40/18723	5.92147e-12	5.18644e-10	4.36184e-10	AURKB/BUB1B/ZWILCH/BUB1/TRIP13/CDT1/PLK1/CENPF/NDC80/FBXO5/TTK/CCNB1/ZWINT	13
BP	GO:0044839	cell cycle G2/M phase transition	22/456	148/18723	1.09581e-11	9.39363e-10	7.90012e-10	MELK/CCNA2/AURKB/SKP2/CCNB2/DTL/AURKA/WNT10B/CHEK1/CHEK2/CDC25C/PLK1/CENPF/PKMYT1/CDK1/FOXM1/FBXO5/CDC6/CDC25A/MASTL/CDC7/CCNB1	22
BP	GO:1902100	negative regulation of metaphase/anaphase transition of cell cycle	13/456	42/18723	1.20125e-11	1.0083e-09	8.4799e-10	AURKB/BUB1B/ZWILCH/BUB1/TRIP13/CDT1/PLK1/CENPF/NDC80/FBXO5/TTK/CCNB1/ZWINT	13
BP	GO:1901988	negative regulation of cell cycle phase transition	28/456	249/18723	1.73699e-11	1.42823e-09	1.20115e-09	AURKB/GTSE1/BUB1B/DOT1L/ZWILCH/TIMELESS/KLF4/WDR76/CDC45/DTL/BUB1/TRIP13/FANCD2/CHEK1/CDT1/MUC1/CHEK2/PLK1/CENPF/NDC80/CDK1/FBXO5/CDC6/EZH2/TTK/H2AX/CCNB1/ZWINT	28
BP	GO:0000086	G2/M transition of mitotic cell cycle	21/456	137/18723	1.77909e-11	1.43359e-09	1.20566e-09	MELK/CCNA2/AURKB/SKP2/DTL/AURKA/WNT10B/CHEK1/CHEK2/CDC25C/PLK1/CENPF/PKMYT1/CDK1/FOXM1/FBXO5/CDC6/CDC25A/MASTL/CDC7/CCNB1	21
BP	GO:2001251	negative regulation of chromosome organization	17/456	86/18723	2.35973e-11	1.86419e-09	1.5678e-09	ESPL1/AURKB/BUB1B/ZWILCH/BUB1/TRIP13/TOP2A/CDT1/PLK1/CENPF/NDC80/FBXO5/MCM2/TTK/PTTG1/CCNB1/ZWINT	17
BP	GO:0007093	mitotic cell cycle checkpoint signaling	20/456	129/18723	4.37675e-11	3.39114e-09	2.85198e-09	AURKB/GTSE1/BUB1B/ZWILCH/DTL/BUB1/TRIP13/FANCD2/CHEK1/CDT1/MUC1/CHEK2/PLK1/CENPF/NDC80/CDK1/CDC6/TTK/CCNB1/ZWINT	20
BP	GO:0000727	double-strand break repair via break-induced replication	8/456	12/18723	5.29426e-11	4.02463e-09	3.38475e-09	MCM7/GINS2/CDC45/GINS4/MCM6/MCM2/CDC7/MCM5	8
BP	GO:0007094	mitotic spindle assembly checkpoint signaling	12/456	38/18723	5.75398e-11	4.13978e-09	3.48159e-09	AURKB/BUB1B/ZWILCH/BUB1/TRIP13/CDT1/PLK1/CENPF/NDC80/TTK/CCNB1/ZWINT	12
BP	GO:0071173	spindle assembly checkpoint signaling	12/456	38/18723	5.75398e-11	4.13978e-09	3.48159e-09	AURKB/BUB1B/ZWILCH/BUB1/TRIP13/CDT1/PLK1/CENPF/NDC80/TTK/CCNB1/ZWINT	12
BP	GO:0071174	mitotic spindle checkpoint signaling	12/456	38/18723	5.75398e-11	4.13978e-09	3.48159e-09	AURKB/BUB1B/ZWILCH/BUB1/TRIP13/CDT1/PLK1/CENPF/NDC80/TTK/CCNB1/ZWINT	12
BP	GO:0031577	spindle checkpoint signaling	12/456	39/18723	8.12967e-11	5.7464e-09	4.83276e-09	AURKB/BUB1B/ZWILCH/BUB1/TRIP13/CDT1/PLK1/CENPF/NDC80/TTK/CCNB1/ZWINT	12
BP	GO:0006310	DNA recombination	30/456	305/18723	9.47596e-11	6.58253e-09	5.53596e-09	RMI2/PSMC3IP/FEN1/RECQL4/RAD51AP1/MCM7/H1-0/RAD54L/GINS2/TIMELESS/EID3/TCF3/CDC45/TRIP13/TFRC/FANCD2/CHEK1/TOP2A/HROB/HMGB2/GINS4/MCM6/RAD51/MCM2/EXO1/H2AX/TONSL/KPNA2/CDC7/MCM5	30
BP	GO:0140694	non-membrane-bounded organelle assembly	33/456	367/18723	1.16914e-10	7.8787e-09	6.62605e-09	CDC20/TUBB/HAUS8/NEK6/AURKB/DLGAP5/LMOD1/CENPK/FSCN1/KIF11/TPX2/MYBL2/RPLP0P6/PRC1/KIF23/CCNB2/NEK2/RACGAP1/CENPA/SPAG5/ASPM/AURKA/KIFC1/CHEK2/PLK1/CENPF/GPSM2/FBXO5/CENPW/ANLN/WDR62/KIF4A/PLK4	33
BP	GO:0006261	DNA-dependent DNA replication	21/456	151/18723	1.1733e-10	7.8787e-09	6.62605e-09	HMGA1/FEN1/RECQL4/MCM7/POLE2/TIMELESS/GINS1/CDC45/DSCC1/CDT1/GINS4/MCM6/RAD51/FBXO5/CDC6/MCM2/DACH1/TONSL/POLD1/CDC7/MCM5	21
BP	GO:0071103	DNA conformation change	29/456	290/18723	1.32155e-10	8.72874e-09	7.34094e-09	NCAPD2/HMGA1/RECQL4/MCM7/H1-0/HELLS/RAD54L/NAP1L2/NCAPG/NCAPH/CHAF1B/DSCC1/TOP2A/HMGB2/HJURP/PLK1/MCM6/PSME4/RAD51/CDK1/MCM2/CENPW/H2AX/ASF1B/CDCA5/MCM5/CCNB1/NCAPG2/OIP5	29
BP	GO:0008608	attachment of spindle microtubules to kinetochore	11/456	35/18723	3.90754e-10	2.53927e-08	2.13555e-08	AURKB/KIF2C/NEK2/RACGAP1/SPAG5/ECT2/CDT1/KNSTRN/NDC80/NUF2/CCNB1	11
BP	GO:0051310	metaphase plate congression	14/456	65/18723	4.15855e-10	2.65949e-08	2.23666e-08	AURKB/KIF2C/SPAG5/CDCA8/KIFC1/CDT1/FAM83D/CENPF/NDC80/KIF18A/CDCA5/PSRC1/NUF2/CCNB1	14
BP	GO:1901991	negative regulation of mitotic cell cycle phase transition	22/456	179/18723	4.82377e-10	3.03671e-08	2.5539e-08	AURKB/GTSE1/BUB1B/ZWILCH/KLF4/DTL/BUB1/TRIP13/CHEK1/CDT1/MUC1/CHEK2/PLK1/CENPF/NDC80/CDK1/FBXO5/CDC6/EZH2/TTK/CCNB1/ZWINT	22
BP	GO:0051303	establishment of chromosome localization	15/456	80/18723	7.80074e-10	4.83526e-08	4.06649e-08	AURKB/DLGAP5/KIF2C/SPAG5/CDCA8/KIFC1/CDT1/FAM83D/CENPF/NDC80/KIF18A/CDCA5/PSRC1/NUF2/CCNB1	15
BP	GO:0050000	chromosome localization	15/456	82/18723	1.12064e-09	6.84098e-08	5.75332e-08	AURKB/DLGAP5/KIF2C/SPAG5/CDCA8/KIFC1/CDT1/FAM83D/CENPF/NDC80/KIF18A/CDCA5/PSRC1/NUF2/CCNB1	15
BP	GO:0000725	recombinational repair	19/456	140/18723	1.38416e-09	8.32357e-08	7.00019e-08	RMI2/FEN1/RECQL4/RAD51AP1/MCM7/RAD54L/GINS2/TIMELESS/CDC45/CHEK1/HROB/GINS4/MCM6/RAD51/MCM2/H2AX/TONSL/CDC7/MCM5	19
BP	GO:1901989	positive regulation of cell cycle phase transition	17/456	115/18723	2.70388e-09	1.60205e-07	1.34734e-07	ESPL1/DLGAP5/UBE2C/DTL/WNT10B/CDT1/CHEK2/FAM83D/CDC25C/CDK1/FBXO5/CDC6/EZH2/CDC25A/CDCA5/CDC7/CCNB1	17
BP	GO:0045930	negative regulation of mitotic cell cycle	24/456	235/18723	3.50428e-09	2.0462e-07	1.72087e-07	AURKB/GTSE1/BUB1B/BMP7/ZWILCH/KLF4/DTL/BUB1/TRIP13/FANCD2/CHEK1/CDT1/MUC1/CHEK2/PLK1/CENPF/NDC80/CDK1/FBXO5/CDC6/EZH2/TTK/CCNB1/ZWINT	24
BP	GO:0090307	mitotic spindle assembly	13/456	65/18723	4.64263e-09	2.67217e-07	2.24731e-07	CDC20/AURKB/KIF11/TPX2/MYBL2/PRC1/KIF23/NEK2/RACGAP1/KIFC1/CHEK2/PLK1/KIF4A	13
BP	GO:0061982	meiosis I cell cycle process	18/456	135/18723	5.01836e-09	2.84774e-07	2.39497e-07	ESPL1/PSMC3IP/CKS2/SYCE2/RAD51AP1/RAD54L/CCNB2/TRIP13/AURKA/FANCD2/TOP2A/CDC25C/PLK1/RAD51/FBXO5/CDC25A/PTTG1/SGO2	18
BP	GO:0000724	double-strand break repair via homologous recombination	18/456	138/18723	7.1604e-09	4.00684e-07	3.36979e-07	RMI2/FEN1/RECQL4/RAD51AP1/MCM7/RAD54L/GINS2/TIMELESS/CDC45/CHEK1/GINS4/MCM6/RAD51/MCM2/H2AX/TONSL/CDC7/MCM5	18
BP	GO:0051988	regulation of attachment of spindle microtubules to kinetochore	7/456	13/18723	7.34166e-09	4.05199e-07	3.40776e-07	AURKB/NEK2/RACGAP1/SPAG5/ECT2/KNSTRN/CCNB1	7
BP	GO:0006302	double-strand break repair	24/456	251/18723	1.28779e-08	7.0115e-07	5.89673e-07	RMI2/FEN1/RECQL4/RAD51AP1/MCM7/RAD54L/GINS2/TIMELESS/CDC45/TRIP13/FANCD2/CHEK1/HMGB2/CHEK2/GINS4/MCM6/RAD51/FOXM1/MCM2/H2AX/TONSL/CDCA5/CDC7/MCM5	24
BP	GO:0006323	DNA packaging	21/456	199/18723	1.89455e-08	1.01775e-06	8.55939e-07	NCAPD2/H1-0/HELLS/NAP1L2/NCAPG/NCAPH/CHAF1B/TOP2A/HMGB2/HJURP/PLK1/PSME4/CDK1/MCM2/CENPW/H2AX/ASF1B/CDCA5/CCNB1/NCAPG2/OIP5	21
BP	GO:0007080	mitotic metaphase plate congression	11/456	50/18723	2.5165e-08	1.32452e-06	1.11393e-06	AURKB/KIF2C/CDCA8/KIFC1/CDT1/NDC80/KIF18A/CDCA5/PSRC1/NUF2/CCNB1	11
BP	GO:0034508	centromere complex assembly	9/456	30/18723	2.53135e-08	1.32452e-06	1.11393e-06	DLGAP5/CENPK/HELLS/CENPO/CENPA/HJURP/CENPF/CENPW/OIP5	9
BP	GO:0030198	extracellular matrix organization	26/456	301/18723	2.61534e-08	1.35092e-06	1.13614e-06	NPNT/KAZALD1/BMP1/FBLN1/COL4A1/HAS1/OLFML2B/MMP14/CTSK/NID1/IBSP/FSCN1/COL1A1/COL5A2/COL5A3/NID2/CTSV/COL15A1/MMP9/LOXL2/COL5A1/COL4A2/MMP17/COLGALT1/MMP1/COL3A1	26
BP	GO:0071824	protein-DNA complex subunit organization	23/456	241/18723	2.68906e-08	1.37142e-06	1.15337e-06	HMGA1/DLGAP5/CENPK/H1-0/HELLS/CENPO/NAP1L2/CDC45/CENPA/CHAF1B/WNT10B/CDT1/HMGB2/MYC/HJURP/CENPF/PSME4/RAD51/MCM2/CENPW/H2AX/ASF1B/OIP5	23
BP	GO:0043062	extracellular structure organization	26/456	302/18723	2.79813e-08	1.40921e-06	1.18516e-06	NPNT/KAZALD1/BMP1/FBLN1/COL4A1/HAS1/OLFML2B/MMP14/CTSK/NID1/IBSP/FSCN1/COL1A1/COL5A2/COL5A3/NID2/CTSV/COL15A1/MMP9/LOXL2/COL5A1/COL4A2/MMP17/COLGALT1/MMP1/COL3A1	26
BP	GO:0045229	external encapsulating structure organization	26/456	304/18723	3.19996e-08	1.59168e-06	1.33862e-06	NPNT/KAZALD1/BMP1/FBLN1/COL4A1/HAS1/OLFML2B/MMP14/CTSK/NID1/IBSP/FSCN1/COL1A1/COL5A2/COL5A3/NID2/CTSV/COL15A1/MMP9/LOXL2/COL5A1/COL4A2/MMP17/COLGALT1/MMP1/COL3A1	26
BP	GO:0010639	negative regulation of organelle organization	28/456	348/18723	3.50798e-08	1.72362e-06	1.44958e-06	ESPL1/AURKB/BUB1B/LMOD1/STMN1/BMP7/ARHGEF2/ZWILCH/TPX2/BOK/BUB1/TRIP13/TFRC/TMSB10/CHEK1/TOP2A/CDT1/PLK1/CENPF/NDC80/FBXO5/MCM2/TTK/TMSB15A/PTTG1/CCNF/CCNB1/ZWINT	28
BP	GO:0044786	cell cycle DNA replication	10/456	41/18723	3.79442e-08	1.84189e-06	1.54905e-06	FEN1/GINS1/CDC45/CDT1/MCM6/RAD51/FBXO5/MCM2/DACH1/CDC7	10
BP	GO:0045931	positive regulation of mitotic cell cycle	16/456	121/18723	4.04831e-08	1.94174e-06	1.63302e-06	ESPL1/DLGAP5/UBE2C/DTL/WNT10B/CDT1/CDC25C/CDK1/FBXO5/CDC6/CDC25A/SPHK1/EIF4EBP1/CDCA5/CDC7/CCNB1	16
BP	GO:0051383	kinetochore organization	8/456	23/18723	4.14133e-08	1.96299e-06	1.65089e-06	DLGAP5/CENPK/CENPA/CDT1/CENPF/NDC80/CENPW/NUF2	8
BP	GO:1901992	positive regulation of mitotic cell cycle phase transition	14/456	93/18723	5.42995e-08	2.54387e-06	2.13941e-06	ESPL1/DLGAP5/UBE2C/DTL/WNT10B/CDT1/CDC25C/CDK1/FBXO5/CDC6/CDC25A/CDCA5/CDC7/CCNB1	14
BP	GO:0000079	regulation of cyclin-dependent protein serine/threonine kinase activity	14/456	94/18723	6.2402e-08	2.85702e-06	2.40277e-06	CCNA2/CKS2/CCNB2/CDKN3/CDKN2A/CDC25C/PLK1/PKMYT1/CDC6/CDC25A/CKS1B/CCNF/PSRC1/CCNB1	14
BP	GO:0010389	regulation of G2/M transition of mitotic cell cycle	14/456	94/18723	6.2402e-08	2.85702e-06	2.40277e-06	AURKB/DTL/AURKA/WNT10B/CHEK1/CDC25C/PLK1/CENPF/CDK1/FBXO5/CDC6/CDC25A/CDC7/CCNB1	14
BP	GO:0071459	protein localization to chromosome, centromeric region	8/456	25/18723	8.75201e-08	3.96201e-06	3.33208e-06	AURKB/BUB1B/ZWILCH/CENPA/CDT1/NDC80/CDK1/TTK	8
BP	GO:0007127	meiosis I	16/456	129/18723	1.00892e-07	4.51659e-06	3.79849e-06	ESPL1/PSMC3IP/CKS2/SYCE2/RAD51AP1/RAD54L/CCNB2/TRIP13/AURKA/FANCD2/TOP2A/PLK1/RAD51/FBXO5/PTTG1/SGO2	16
BP	GO:1904029	regulation of cyclin-dependent protein kinase activity	14/456	98/18723	1.06906e-07	4.73322e-06	3.98068e-06	CCNA2/CKS2/CCNB2/CDKN3/CDKN2A/CDC25C/PLK1/PKMYT1/CDC6/CDC25A/CKS1B/CCNF/PSRC1/CCNB1	14
BP	GO:0065004	protein-DNA complex assembly	20/456	201/18723	1.10231e-07	4.82741e-06	4.05989e-06	DLGAP5/CENPK/H1-0/HELLS/CENPO/NAP1L2/CDC45/CENPA/CHAF1B/WNT10B/CDT1/HMGB2/HJURP/CENPF/RAD51/MCM2/CENPW/H2AX/ASF1B/OIP5	20
BP	GO:0000281	mitotic cytokinesis	12/456	71/18723	1.31385e-07	5.69194e-06	4.78697e-06	ESPL1/STMN1/KIF20A/KIF23/RACGAP1/CENPA/ECT2/CEP55/PLK1/ANLN/KIF4A/KIF20B	12
BP	GO:0061640	cytoskeleton-dependent cytokinesis	14/456	100/18723	1.38502e-07	5.93644e-06	4.99259e-06	ESPL1/AURKB/STMN1/KIF20A/KIF23/RACGAP1/CENPA/ECT2/CEP55/PLK1/ANLN/KIF4A/SEPTIN5/KIF20B	14
BP	GO:0010971	positive regulation of G2/M transition of mitotic cell cycle	8/456	27/18723	1.72113e-07	7.29941e-06	6.13886e-06	DTL/WNT10B/CDC25C/CDK1/FBXO5/CDC25A/CDC7/CCNB1	8
BP	GO:1902749	regulation of cell cycle G2/M phase transition	14/456	102/18723	1.78286e-07	7.48244e-06	6.29279e-06	AURKB/DTL/AURKA/WNT10B/CHEK1/CDC25C/PLK1/CENPF/CDK1/FBXO5/CDC6/CDC25A/CDC7/CCNB1	14
BP	GO:0033260	nuclear DNA replication	9/456	37/18723	1.89173e-07	7.81338e-06	6.57112e-06	FEN1/GINS1/CDC45/CDT1/MCM6/RAD51/MCM2/DACH1/CDC7	9
BP	GO:0030261	chromosome condensation	10/456	48/18723	1.9005e-07	7.81338e-06	6.57112e-06	NCAPD2/H1-0/NCAPG/NCAPH/TOP2A/PLK1/CDK1/CDCA5/CCNB1/NCAPG2	10
BP	GO:0051445	regulation of meiotic cell cycle	10/456	49/18723	2.33636e-07	9.50828e-06	7.99654e-06	CDC20/RAD51AP1/TRIP13/ASPM/WNT5A/CDC25C/GPR3/FBXO5/TTK/CDC25A	10
BP	GO:0000910	cytokinesis	18/456	173/18723	2.44102e-07	9.83488e-06	8.27122e-06	ESPL1/AURKB/STMN1/KIF20A/PRC1/KIF23/RACGAP1/CENPA/ECT2/AURKA/CEP55/PLK1/CDC6/ANLN/KIF4A/PLK4/SEPTIN5/KIF20B	18
BP	GO:0031570	DNA integrity checkpoint signaling	15/456	123/18723	3.16624e-07	1.26305e-05	1.06223e-05	GTSE1/DOT1L/TIMELESS/WDR76/CDC45/DTL/FANCD2/CHEK1/CDT1/MUC1/CHEK2/PLK1/CDK1/CDC6/H2AX	15
BP	GO:0051302	regulation of cell division	18/456	177/18723	3.44153e-07	1.3594e-05	1.14327e-05	LBH/VEGFC/AURKB/KIF18B/PGF/NAP1L2/KIF20A/PRC1/KIF23/RACGAP1/ASPM/ECT2/AURKA/MYC/PLK1/CDC6/PLK4/KIF20B	18
BP	GO:0045132	meiotic chromosome segregation	13/456	93/18723	3.95043e-07	1.54527e-05	1.29958e-05	ESPL1/PSMC3IP/BUB1B/SYCE2/BUB1/TRIP13/FANCD2/TOP2A/PLK1/TTK/PTTG1/SGO2/NUF2	13
BP	GO:1902751	positive regulation of cell cycle G2/M phase transition	8/456	30/18723	4.25529e-07	1.64852e-05	1.38642e-05	DTL/WNT10B/CDC25C/CDK1/FBXO5/CDC25A/CDC7/CCNB1	8
BP	GO:0045137	development of primary sexual characteristics	20/456	227/18723	7.87288e-07	3.02094e-05	2.54063e-05	MMP14/AMH/GATA4/BOK/HOXA11/AR/CTSV/SFRP1/ANG/ASPM/WNT5A/LHB/HMGB2/FANCA/CBX2/KIF18A/DACH1/FANCG/GATA1/GATA3	20
BP	GO:0060485	mesenchyme development	23/456	291/18723	8.09977e-07	3.07868e-05	2.58919e-05	DACT3/SIX2/BMP7/SNAI2/COL1A1/AMH/GATA4/TGFB1I1/FOXD1/SFRP1/LOXL2/TBX2/WNT5A/GDNF/ISL1/FOXA2/MYC/FAM83D/FN1/EZH2/PTK7/ROBO1/GATA3	23
BP	GO:0006268	DNA unwinding involved in DNA replication	6/456	15/18723	8.38852e-07	3.15863e-05	2.65643e-05	HMGA1/RECQL4/MCM7/MCM6/RAD51/MCM2	6
BP	GO:0008584	male gonad development	15/456	141/18723	1.85261e-06	6.91128e-05	5.81244e-05	MMP14/GATA4/BOK/HOXA11/AR/CTSV/SFRP1/ASPM/WNT5A/LHB/HMGB2/FANCA/KIF18A/GATA1/GATA3	15
BP	GO:0046546	development of primary male sexual characteristics	15/456	142/18723	2.02597e-06	7.48864e-05	6.298e-05	MMP14/GATA4/BOK/HOXA11/AR/CTSV/SFRP1/ASPM/WNT5A/LHB/HMGB2/FANCA/KIF18A/GATA1/GATA3	15
BP	GO:0048568	embryonic organ development	28/456	427/18723	2.25696e-06	8.26661e-05	6.95229e-05	SCT/SIX2/RBPMS2/MMP14/BMP7/EN1/GATA4/MFAP2/HOXA11/TEAD4/CXCL8/HOXB8/FBN2/HOXB5/VAX2/NKX3-2/TBX2/WNT5A/GDNF/CTHRC1/RARRES2/PIFO/PTK7/GATA1/PLK4/ALX4/GATA3/HOXC9	28
BP	GO:0046661	male sex differentiation	16/456	165/18723	2.89158e-06	0.000104957	8.82694e-05	MMP14/AMH/GATA4/BOK/HOXA11/AR/CTSV/SFRP1/ASPM/WNT5A/LHB/HMGB2/FANCA/KIF18A/GATA1/GATA3	16
BP	GO:0007369	gastrulation	17/456	185/18723	2.98194e-06	0.00010727	9.02149e-05	APOA1/NR4A3/SIX2/MMP14/BMP7/KLF4/COL5A2/HOXA11/SFRP1/MMP9/WNT5A/COL5A1/COL4A2/DUSP5/FOXA2/TGIF2/FN1	17
BP	GO:0048145	regulation of fibroblast proliferation	11/456	80/18723	3.65963e-06	0.000130421	0.000109685	CCNA2/C1QL4/SFRP1/WNT5A/MYC/CDK6/FN1/CDC6/DACH1/SPHK1/CCNB1	11
BP	GO:0036297	interstrand cross-link repair	8/456	39/18723	3.69025e-06	0.000130421	0.000109685	RAD51AP1/FANCC/FANCD2/HROB/FANCA/RAD51/FANCG/FANCE	8
BP	GO:0048144	fibroblast proliferation	11/456	81/18723	4.14319e-06	0.00014413	0.000121215	CCNA2/C1QL4/SFRP1/WNT5A/MYC/CDK6/FN1/CDC6/DACH1/SPHK1/CCNB1	11
BP	GO:0034501	protein localization to kinetochore	6/456	19/18723	4.18546e-06	0.00014413	0.000121215	AURKB/ZWILCH/CDT1/NDC80/CDK1/TTK	6
BP	GO:1903083	protein localization to condensed chromosome	6/456	19/18723	4.18546e-06	0.00014413	0.000121215	AURKB/ZWILCH/CDT1/NDC80/CDK1/TTK	6
BP	GO:0007143	female meiotic nuclear division	7/456	29/18723	4.76224e-06	0.000162602	0.00013675	CCNB2/TRIP13/AURKA/TOP2A/PLK1/FBXO5/TTK	7
BP	GO:0051255	spindle midzone assembly	5/456	12/18723	5.76486e-06	0.000195182	0.000164149	AURKB/PRC1/KIF23/RACGAP1/KIF4A	5
BP	GO:0008406	gonad development	18/456	221/18723	8.41949e-06	0.000282684	0.00023774	MMP14/AMH/GATA4/BOK/HOXA11/AR/CTSV/SFRP1/ANG/ASPM/WNT5A/LHB/HMGB2/FANCA/KIF18A/FANCG/GATA1/GATA3	18
BP	GO:0032392	DNA geometric change	11/456	90/18723	1.16812e-05	0.000388956	0.000327115	HMGA1/RECQL4/MCM7/RAD54L/DSCC1/TOP2A/HMGB2/MCM6/RAD51/MCM2/MCM5	11
BP	GO:0048565	digestive tract development	13/456	127/18723	1.36782e-05	0.000451718	0.000379898	SCT/SIX2/RBPMS2/GATA4/CXCL8/SFRP1/NKX3-2/TBX2/WNT5A/RARRES2/ALX4/CCNB1/TYMS	13
BP	GO:0000212	meiotic spindle organization	5/456	14/18723	1.39953e-05	0.000454735	0.000382436	ESPL1/CCNB2/ASPM/AURKA/FBXO5	5
BP	GO:1902969	mitotic DNA replication	5/456	14/18723	1.39953e-05	0.000454735	0.000382436	GINS1/CDC45/MCM6/RAD51/MCM2	5
BP	GO:0032465	regulation of cytokinesis	11/456	92/18723	1.44476e-05	0.000461978	0.000388527	AURKB/KIF20A/PRC1/KIF23/RACGAP1/ECT2/AURKA/PLK1/CDC6/PLK4/KIF20B	11
BP	GO:0034502	protein localization to chromosome	11/456	92/18723	1.44476e-05	0.000461978	0.000388527	AURKB/BUB1B/ZWILCH/CENPA/CDT1/PLK1/NDC80/CDK1/EZH2/TTK/CDCA5	11
BP	GO:0006270	DNA replication initiation	7/456	34/18723	1.4774e-05	0.000468697	0.000394178	MCM7/CDC45/CDT1/MCM6/CDC6/MCM2/MCM5	7
BP	GO:0007548	sex differentiation	20/456	276/18723	1.53441e-05	0.000482979	0.000406189	MMP14/AMH/GATA4/BOK/HOXA11/AR/CTSV/SFRP1/ANG/ASPM/WNT5A/LHB/HMGB2/FANCA/CBX2/KIF18A/DACH1/FANCG/GATA1/GATA3	20
BP	GO:2000241	regulation of reproductive process	15/456	168/18723	1.60212e-05	0.000500382	0.000420826	CDC20/RAD51AP1/BMP7/AMH/AR/TRIP13/SFRP1/ASPM/WNT5A/AURKA/CDC25C/GPR3/FBXO5/TTK/CDC25A	15
BP	GO:0007062	sister chromatid cohesion	9/456	62/18723	1.79928e-05	0.000557638	0.000468978	CDC20/ESPL1/FEN1/BUB1B/BUB1/DSCC1/PLK1/CDCA5/SGO2	9
BP	GO:0048146	positive regulation of fibroblast proliferation	8/456	48/18723	1.86814e-05	0.000574559	0.000483209	CCNA2/WNT5A/MYC/CDK6/FN1/CDC6/SPHK1/CCNB1	8
BP	GO:0051315	attachment of mitotic spindle microtubules to kinetochore	5/456	15/18723	2.05736e-05	0.000627961	0.000528121	AURKB/KIF2C/CDT1/NDC80/NUF2	5
BP	GO:0003002	regionalization	22/456	331/18723	2.2436e-05	0.000679659	0.000571599	SIX2/EN1/GATA4/CYP26B1/HOXA11/AR/FOXD1/HOXB8/SFRP1/HOXB5/VAX2/WNT5A/AURKA/PLXNA2/GDNF/ISL1/FOXA2/PIFO/C3/ROBO1/ALX4/HOXC9	22
BP	GO:0009410	response to xenobiotic stimulus	27/456	462/18723	2.7356e-05	0.000822517	0.000691743	CYP3A5/VEGFC/APOA1/NPAS2/MCM7/PGF/RAD54L/GSTA2/COL1A1/AMH/GATA4/CYP26B1/GGH/SFRP1/TFRC/GSTA1/RORC/CHEK2/MYC/CENPF/RAD51/CDK1/TBXA2R/CBR3/GATA3/CCNB1/TYMS	27
BP	GO:0048705	skeletal system morphogenesis	17/456	220/18723	2.94618e-05	0.000879271	0.000739474	BMP1/SIX2/MMP14/BMP7/COL1A1/CYP26B1/HOXA11/MSX2/HOXB8/SFRP1/FBN2/HOXB5/NKX3-2/WNT10B/TSKU/ALX4/HOXC9	17
BP	GO:0055123	digestive system development	13/456	137/18723	3.08467e-05	0.000913833	0.00076854	SCT/SIX2/RBPMS2/GATA4/CXCL8/SFRP1/NKX3-2/TBX2/WNT5A/RARRES2/ALX4/CCNB1/TYMS	13
BP	GO:0051101	regulation of DNA binding	12/456	118/18723	3.11916e-05	0.000917306	0.000771462	DOT1L/H1-0/KLF4/NEK2/MSX2/MMP9/ISL1/CDT1/HMGB2/HJURP/GATA1/GATA3	12
BP	GO:0071897	DNA biosynthetic process	15/456	180/18723	3.61382e-05	0.00105508	0.00088733	AURKB/POLE2/TK1/KLF4/DTL/NEK2/DSCC1/HROB/MYC/CENPF/DACH1/SPHK1/POLD1/TYMS/PCLAF	15
BP	GO:0032508	DNA duplex unwinding	10/456	84/18723	3.67112e-05	0.0010641	0.000894913	HMGA1/RECQL4/MCM7/RAD54L/DSCC1/TOP2A/MCM6/RAD51/MCM2/MCM5	10
BP	GO:0032506	cytokinetic process	7/456	39/18723	3.80263e-05	0.00109434	0.000920351	AURKB/KIF20A/RACGAP1/ECT2/CEP55/ANLN/KIF20B	7
BP	GO:0007292	female gamete generation	13/456	140/18723	3.8771e-05	0.00110786	0.00093172	AMH/CCNB2/TRIP13/ANG/ASPM/AURKA/TOP2A/HROB/PLK1/FBXO5/TTK/ZGLP1/CCNB1	13
BP	GO:0001704	formation of primary germ layer	12/456	121/18723	4.0068e-05	0.00113686	0.000956108	SIX2/MMP14/BMP7/KLF4/COL5A2/HOXA11/MMP9/WNT5A/COL5A1/COL4A2/DUSP5/FN1	12
BP	GO:0007076	mitotic chromosome condensation	5/456	17/18723	4.07183e-05	0.00114723	0.000964832	NCAPD2/NCAPG/NCAPH/PLK1/CDCA5	5
BP	GO:0070192	chromosome organization involved in meiotic cell cycle	9/456	69/18723	4.32441e-05	0.00120993	0.00101756	NCAPD2/PSMC3IP/BUB1B/SYCE2/BUB1/TRIP13/FANCD2/RAD51/SGO2	9
BP	GO:0003156	regulation of animal organ formation	6/456	28/18723	4.82483e-05	0.00134064	0.00112749	BMP7/HOXA11/AR/WNT5A/GDNF/ROBO1	6
BP	GO:0071478	cellular response to radiation	15/456	186/18723	5.27933e-05	0.00145688	0.00122525	AURKB/RAD51AP1/SFRP1/MMP9/ECT2/CHEK1/CHEK2/MYC/RAD51/CDC25A/H2AX/PBK/GATA3/POLD1/MMP1	15
BP	GO:0051382	kinetochore assembly	5/456	18/18723	5.52548e-05	0.00150422	0.00126506	DLGAP5/CENPK/CENPA/CENPF/CENPW	5
BP	GO:2000027	regulation of animal organ morphogenesis	12/456	125/18723	5.52555e-05	0.00150422	0.00126506	GPC6/SIX2/BMP7/HOXA11/AR/SFRP1/WNT5A/GDNF/CTHRC1/PTK7/ROBO1/GATA3	12
BP	GO:0031055	chromatin remodeling at centromere	4/456	10/18723	6.49021e-05	0.00174327	0.0014661	HELLS/HJURP/CENPW/OIP5	4
BP	GO:1904668	positive regulation of ubiquitin protein ligase activity	4/456	10/18723	6.49021e-05	0.00174327	0.0014661	CDC20/UBE2C/PLK1/UBE2S	4
BP	GO:0045165	cell fate commitment	18/456	258/18723	6.6503e-05	0.00177444	0.00149232	SIX2/ARHGEF2/PITX1/GATA4/TCF3/CYP26B1/KLF4/HOXA11/TGFB1I1/AR/SFRP1/TBX2/WNT5A/WNT10B/ISL1/FOXA2/GATA1/GATA3	18
BP	GO:0001503	ossification	24/456	408/18723	6.87272e-05	0.00182172	0.00153208	NPNT/VEGFC/KAZALD1/BMP1/SIX2/MMP14/CTSK/BMP7/SNAI2/IBSP/COL1A1/COL5A2/MSX2/SFRP1/MMP9/FBN2/WNT5A/WNT10B/CDK6/CTHRC1/AREG/FBXO5/GATA1/ADGRV1	24
BP	GO:0007389	pattern specification process	25/456	436/18723	7.34094e-05	0.00193311	0.00162576	SIX2/BMP7/EN1/GATA4/CYP26B1/HOXA11/AR/FOXD1/HOXB8/SFRP1/HOXB5/VAX2/NKX3-2/TBX2/WNT5A/AURKA/PLXNA2/GDNF/ISL1/FOXA2/PIFO/C3/ROBO1/ALX4/HOXC9	25
BP	GO:0022412	cellular process involved in reproduction in multicellular organism	23/456	384/18723	7.39766e-05	0.0019354	0.00162769	DZIP1/NME5/AMH/CYP26B1/CCNB2/FANCC/TRIP13/SFRP1/ANG/ASPM/AURKA/TOP2A/HMGB2/PLK1/FANCA/PSME4/KIF18A/FBXO5/SLC26A6/TTK/FANCG/ZGLP1/CCNB1	23
BP	GO:0048562	embryonic organ morphogenesis	19/456	285/18723	7.73272e-05	0.00201001	0.00169043	SIX2/RBPMS2/MMP14/BMP7/GATA4/MFAP2/HOXA11/HOXB8/FBN2/HOXB5/VAX2/NKX3-2/TBX2/WNT5A/CTHRC1/PTK7/ALX4/GATA3/HOXC9	19
BP	GO:0007098	centrosome cycle	12/456	130/18723	8.10374e-05	0.00209295	0.00176019	HAUS8/KIF11/NEK2/AURKA/CHEK1/PLK1/NDC80/CDK1/WDR62/PLK4/CCNF/PCLAF	12
BP	GO:0044843	cell cycle G1/S phase transition	17/456	241/18723	9.21208e-05	0.00236404	0.00198818	CCNA2/GTSE1/BCAT1/SKP2/KLF4/CDKN3/CDKN2A/MUC1/CHEK2/IQGAP3/CDK6/FAM83D/CDC6/EZH2/CDC25A/EIF4EBP1/CDC7	17
BP	GO:0031100	animal organ regeneration	9/456	76/18723	9.35503e-05	0.00238553	0.00200625	CCNA2/APOA1/NR4A3/PGF/AURKA/NR0B2/CDK1/EZH2/TYMS	9
BP	GO:0022411	cellular component disassembly	25/456	443/18723	9.45013e-05	0.00239463	0.0020139	HMGA1/NEK6/KIF18B/LMOD1/STMN1/MICAL1/MMP14/CTSK/ARHGEF2/SNAI2/FSCN1/KIF2C/TPX2/BOK/CTSV/MMP9/TOP2A/MYC/PLK1/CDK1/KIF18A/MAP4K4/C3/MMP1/DNASE1L3	25
BP	GO:0007144	female meiosis I	4/456	11/18723	0.000100028	0.00250319	0.0021052	CCNB2/TRIP13/AURKA/FBXO5	4
BP	GO:0044771	meiotic cell cycle phase transition	4/456	11/18723	0.000100028	0.00250319	0.0021052	CCNB2/CDC25C/TTK/CDC25A	4
BP	GO:0031099	regeneration	15/456	198/18723	0.00010724	0.00266711	0.00224306	CCNA2/APOA1/NR4A3/PGF/GATA4/KLF4/AURKA/WNT10B/NR0B2/ISL1/CDK1/MAP4K4/EZH2/CCNB1/TYMS	15
BP	GO:0030199	collagen fibril organization	8/456	61/18723	0.000110585	0.00273341	0.00229882	BMP1/COL1A1/COL5A2/COL5A3/LOXL2/COL5A1/COLGALT1/COL3A1	8
BP	GO:0000077	DNA damage checkpoint signaling	11/456	115/18723	0.000115911	0.00284758	0.00239484	GTSE1/DOT1L/WDR76/DTL/FANCD2/CHEK1/MUC1/CHEK2/PLK1/CDK1/H2AX	11
BP	GO:0048608	reproductive structure development	24/456	424/18723	0.000124149	0.00303149	0.0025495	MMP14/TPPP3/BMP7/AMH/GATA4/BOK/HOXA11/AR/CTSV/SFRP1/ANG/ASPM/WNT5A/LHB/HMGB2/FANCA/KIF18A/C3/FANCG/PLAC1/GATA1/PLK4/CCNF/GATA3	24
BP	GO:0001837	epithelial to mesenchymal transition	13/456	157/18723	0.000126248	0.00305041	0.00256542	DACT3/BMP7/SNAI2/COL1A1/TGFB1I1/SFRP1/LOXL2/WNT5A/ISL1/FOXA2/FAM83D/EZH2/GATA3	13
BP	GO:0040020	regulation of meiotic nuclear division	6/456	33/18723	0.000127952	0.00305041	0.00256542	CDC20/RAD51AP1/TRIP13/WNT5A/GPR3/FBXO5	6
BP	GO:0048048	embryonic eye morphogenesis	6/456	33/18723	0.000127952	0.00305041	0.00256542	BMP7/MFAP2/FBN2/VAX2/TBX2/WNT5A	6
BP	GO:0110110	positive regulation of animal organ morphogenesis	6/456	33/18723	0.000127952	0.00305041	0.00256542	HOXA11/AR/WNT5A/GDNF/ROBO1/GATA3	6
BP	GO:0061458	reproductive system development	24/456	427/18723	0.00013814	0.00327391	0.00275338	MMP14/TPPP3/BMP7/AMH/GATA4/BOK/HOXA11/AR/CTSV/SFRP1/ANG/ASPM/WNT5A/LHB/HMGB2/FANCA/KIF18A/C3/FANCG/PLAC1/GATA1/PLK4/CCNF/GATA3	24
BP	GO:0045143	homologous chromosome segregation	8/456	63/18723	0.000139394	0.00328432	0.00276214	ESPL1/PSMC3IP/SYCE2/TRIP13/FANCD2/PLK1/PTTG1/SGO2	8
BP	GO:0061430	bone trabecula morphogenesis	4/456	12/18723	0.00014716	0.0034272	0.00288231	COL1A1/SFRP1/FBN2/WNT10B	4
BP	GO:0090177	establishment of planar polarity involved in neural tube closure	4/456	12/18723	0.00014716	0.0034272	0.00288231	SFRP1/WNT5A/CTHRC1/PTK7	4
BP	GO:0009314	response to radiation	25/456	456/18723	0.00014847	0.00343784	0.00289125	AURKB/FEN1/RAD51AP1/RAD54L/DTL/SFRP1/MMP9/ECT2/FANCD2/REEP6/CHEK1/CHEK2/MYC/B4GALT2/RAD51/FANCG/CDC25A/H2AX/PBK/SCARA3/GATA3/POLD1/MMP1/PCLAF/COL3A1	25
BP	GO:0010717	regulation of epithelial to mesenchymal transition	10/456	99/18723	0.000149789	0.00344856	0.00290027	DACT3/BMP7/COL1A1/TGFB1I1/SFRP1/LOXL2/ISL1/FOXA2/EZH2/GATA3	10
BP	GO:0061448	connective tissue development	17/456	252/18723	0.000158157	0.00362053	0.0030449	BMP1/SIX2/CTSK/BMP7/SNAI2/COL1A1/PITX1/HOXA11/FOXD1/LOXL2/NKX3-2/WNT5A/COL5A1/WNT10B/RORC/TSKU/TYMS	17
BP	GO:0048645	animal organ formation	8/456	65/18723	0.000174124	0.00394127	0.00331464	BMP7/HOXA11/AR/NKX3-2/WNT5A/GDNF/ISL1/ROBO1	8
BP	GO:1905330	regulation of morphogenesis of an epithelium	8/456	65/18723	0.000174124	0.00394127	0.00331464	SIX2/BMP7/AR/SFRP1/TBX2/WNT5A/GDNF/GATA3	8
BP	GO:0048706	embryonic skeletal system development	11/456	121/18723	0.000182578	0.00410954	0.00345615	SIX2/MMP14/BMP7/COL1A1/HOXA11/HOXB8/HOXB5/NKX3-2/WNT5A/ALX4/HOXC9	11
BP	GO:0006325	chromatin organization	23/456	409/18723	0.000188086	0.00420999	0.00354064	PHF19/HMGA1/H1-0/HELLS/NAP1L2/LOXL2/CHAF1B/FOXA2/HMGB2/MYC/HJURP/CBX2/PSME4/EZH2/MCM2/CENPW/MKI67/H2AX/ASF1B/DNMT1/GATA3/ATAD2/OIP5	23
BP	GO:0090596	sensory organ morphogenesis	17/456	256/18723	0.000190839	0.00424802	0.00357262	SIX2/BMP7/CYP26B1/MFAP2/COL5A2/FBN2/VAX2/NKX3-2/TBX2/WNT5A/COL5A1/FAT1/CTHRC1/TSPAN12/PTK7/TSKU/GATA3	17
BP	GO:0001759	organ induction	5/456	23/18723	0.000196241	0.00432053	0.0036336	HOXA11/AR/WNT5A/GDNF/ROBO1	5
BP	GO:1904666	regulation of ubiquitin protein ligase activity	5/456	23/18723	0.000196241	0.00432053	0.0036336	CDC20/UBE2C/PLK1/UBE2S/FBXO5	5
BP	GO:0030010	establishment of cell polarity	12/456	143/18723	0.000201079	0.00437917	0.00368292	FSCN1/CYP26B1/CENPA/SPAG5/WNT5A/FAT1/PLK1/NDC80/GPSM2/PTK7/GATA3/KIF20B	12
BP	GO:0031023	microtubule organizing center organization	12/456	143/18723	0.000201079	0.00437917	0.00368292	HAUS8/KIF11/NEK2/AURKA/CHEK1/PLK1/NDC80/CDK1/WDR62/PLK4/CCNF/PCLAF	12
BP	GO:0001833	inner cell mass cell proliferation	4/456	13/18723	0.000208484	0.00451603	0.00379801	GINS1/CHEK1/GINS4/NCAPG2	4
BP	GO:0010092	specification of animal organ identity	6/456	36/18723	0.000211548	0.00455791	0.00383324	HOXA11/AR/WNT5A/GDNF/ISL1/ROBO1	6
BP	GO:0044774	mitotic DNA integrity checkpoint signaling	9/456	85/18723	0.000222969	0.00477841	0.00401868	GTSE1/DTL/FANCD2/CHEK1/MUC1/CHEK2/PLK1/CDK1/CDC6	9
BP	GO:0048762	mesenchymal cell differentiation	16/456	236/18723	0.00023152	0.00493543	0.00415073	DACT3/SIX2/BMP7/SNAI2/COL1A1/TGFB1I1/SFRP1/LOXL2/WNT5A/GDNF/ISL1/FOXA2/FAM83D/FN1/EZH2/GATA3	16
BP	GO:0051216	cartilage development	14/456	190/18723	0.000240986	0.00511018	0.0042977	BMP1/SIX2/CTSK/BMP7/SNAI2/COL1A1/PITX1/HOXA11/LOXL2/NKX3-2/WNT5A/WNT10B/TSKU/TYMS	14
BP	GO:0051098	regulation of binding	21/456	363/18723	0.000242365	0.00511251	0.00429966	AURKB/DOT1L/STMN1/H1-0/DZIP1/SLPI/KLF4/NEK2/GREM2/MSX2/MMP9/WNT5A/AURKA/ISL1/CDT1/HMGB2/CTHRC1/HJURP/PLK1/GATA1/GATA3	21
BP	GO:0051656	establishment of organelle localization	22/456	390/18723	0.000247139	0.00518605	0.00436151	ESPL1/AURKB/DLGAP5/DNM1/NR4A3/KIF2C/CENPA/SPAG5/CDCA8/KIFC1/CDT1/FAM83D/PLK1/CENPF/NDC80/GPSM2/KIF18A/CDCA5/SEPTIN5/PSRC1/NUF2/CCNB1	22
BP	GO:0072132	mesenchyme morphogenesis	7/456	52/18723	0.000251884	0.00522089	0.00439081	BMP7/SNAI2/TBX2/WNT5A/ISL1/MYC/ROBO1	7
BP	GO:0000082	G1/S transition of mitotic cell cycle	15/456	214/18723	0.000251959	0.00522089	0.00439081	GTSE1/BCAT1/SKP2/KLF4/CDKN3/CDKN2A/MUC1/CHEK2/IQGAP3/CDK6/CDC6/EZH2/CDC25A/EIF4EBP1/CDC7	15
BP	GO:0001655	urogenital system development	20/456	338/18723	0.000252686	0.00522089	0.00439081	NPNT/COL4A1/SIX2/CA2/HELLS/BMP7/NID1/AMH/CYP26B1/HOXA11/AR/FOXD1/SFRP1/MMP9/WNT5A/GDNF/MYC/CENPF/PTK7/GATA3	20
BP	GO:0007100	mitotic centrosome separation	4/456	14/18723	0.000286279	0.00585492	0.00492403	KIF11/NEK2/AURKA/CHEK1	4
BP	GO:0051984	positive regulation of chromosome segregation	4/456	14/18723	0.000286279	0.00585492	0.00492403	AURKB/CDT1/CDC6/CCNB1	4
BP	GO:0009411	response to UV	12/456	149/18723	0.000294628	0.00599524	0.00504204	AURKB/FEN1/DTL/MMP9/CHEK1/MYC/CDC25A/PBK/SCARA3/POLD1/MMP1/PCLAF	12
BP	GO:0042770	signal transduction in response to DNA damage	13/456	172/18723	0.000311533	0.00630737	0.00530455	GTSE1/DOT1L/SNAI2/WDR76/DTL/FANCD2/CHEK1/MUC1/CHEK2/PLK1/CDK1/FOXM1/H2AX	13
BP	GO:0051781	positive regulation of cell division	9/456	89/18723	0.000316002	0.00636587	0.00535374	LBH/VEGFC/AURKB/PGF/KIF23/RACGAP1/ECT2/CDC6/KIF20B	9
BP	GO:0001706	endoderm formation	7/456	54/18723	0.000319788	0.00641007	0.00539092	MMP14/COL5A2/MMP9/COL5A1/COL4A2/DUSP5/FN1	7
BP	GO:2001020	regulation of response to DNA damage stimulus	15/456	219/18723	0.000322861	0.00643964	0.00541579	RMI2/RAD51AP1/NPAS2/SNAI2/TIMELESS/WDR76/CHEK1/MUC1/CHEK2/MYC/RAD51/FOXM1/FBXO5/ACKR3/H2AX	15
BP	GO:0048754	branching morphogenesis of an epithelial tube	12/456	151/18723	0.000333059	0.00654794	0.00550687	NPNT/COL4A1/SIX2/MMP14/BMP7/HOXA11/AR/FOXD1/WNT5A/GDNF/MYC/AREG	12
BP	GO:0016572	histone phosphorylation	6/456	39/18723	0.000333166	0.00654794	0.00550687	CCNA2/AURKB/AURKA/CHEK1/CDK1/CCNB1	6
BP	GO:0090224	regulation of spindle organization	6/456	39/18723	0.000333166	0.00654794	0.00550687	TPX2/SPAG5/TACC3/PLK1/GPSM2/PSRC1	6
BP	GO:0001556	oocyte maturation	5/456	26/18723	0.00036122	0.0070307	0.00591287	TRIP13/ANG/AURKA/FBXO5/CCNB1	5
BP	GO:0033598	mammary gland epithelial cell proliferation	5/456	26/18723	0.00036122	0.0070307	0.00591287	WNT5A/IQGAP3/AREG/ROBO1/GATA3	5
BP	GO:0001657	ureteric bud development	9/456	91/18723	0.000373352	0.0072319	0.00608208	NPNT/SIX2/BMP7/HOXA11/FOXD1/SFRP1/GDNF/MYC/GATA3	9
BP	GO:0042249	establishment of planar polarity of embryonic epithelium	4/456	15/18723	0.000382899	0.0073462	0.00617821	SFRP1/WNT5A/CTHRC1/PTK7	4
BP	GO:0051299	centrosome separation	4/456	15/18723	0.000382899	0.0073462	0.00617821	KIF11/NEK2/AURKA/CHEK1	4
BP	GO:0007569	cell aging	11/456	132/18723	0.000389899	0.00740496	0.00622763	HMGA1/NEK6/TBX2/CDKN2A/CHEK1/CHEK2/CDK6/CDK1/FOXM1/FBXO5/H2AX	11
BP	GO:0045667	regulation of osteoblast differentiation	11/456	132/18723	0.000389899	0.00740496	0.00622763	NPNT/VEGFC/BMP7/SNAI2/SFRP1/FBN2/WNT10B/CDK6/CTHRC1/AREG/FBXO5	11
BP	GO:0061035	regulation of cartilage development	8/456	73/18723	0.000391476	0.00740496	0.00622763	BMP1/SIX2/CTSK/SNAI2/HOXA11/LOXL2/NKX3-2/WNT5A	8
BP	GO:0051653	spindle localization	7/456	56/18723	0.000401639	0.00755608	0.00635473	ESPL1/CENPA/SPAG5/ASPM/PLK1/NDC80/GPSM2	7
BP	GO:0072163	mesonephric epithelium development	9/456	92/18723	0.000405092	0.00755608	0.00635473	NPNT/SIX2/BMP7/HOXA11/FOXD1/SFRP1/GDNF/MYC/GATA3	9
BP	GO:0072164	mesonephric tubule development	9/456	92/18723	0.000405092	0.00755608	0.00635473	NPNT/SIX2/BMP7/HOXA11/FOXD1/SFRP1/GDNF/MYC/GATA3	9
BP	GO:0060562	epithelial tube morphogenesis	19/456	325/18723	0.00041584	0.00772083	0.00649328	NPNT/COL4A1/SIX2/MMP14/BMP7/GATA4/HOXA11/AR/FOXD1/SFRP1/TBX2/WNT5A/GDNF/MYC/CTHRC1/AREG/PTK7/GATA3/KIF20B	19
BP	GO:0098727	maintenance of cell number	11/456	134/18723	0.000443436	0.00819542	0.00689242	PHF19/LBH/SIX2/BMP7/KLF4/FANCC/SFRP1/LOXL2/ASPM/MYC/EZH2	11
BP	GO:0051785	positive regulation of nuclear division	7/456	57/18723	0.000448412	0.00824955	0.00693793	ESPL1/DLGAP5/RAD51AP1/WNT5A/AURKA/CDT1/SPHK1	7
BP	GO:0061333	renal tubule morphogenesis	8/456	75/18723	0.000470997	0.00862567	0.00725426	NPNT/COL4A1/SIX2/HOXA11/FOXD1/GDNF/MYC/GATA3	8
BP	GO:0007131	reciprocal meiotic recombination	7/456	58/18723	0.000499429	0.00906396	0.00762286	PSMC3IP/RAD51AP1/RAD54L/TRIP13/FANCD2/TOP2A/RAD51	7
BP	GO:0140527	reciprocal homologous recombination	7/456	58/18723	0.000499429	0.00906396	0.00762286	PSMC3IP/RAD51AP1/RAD54L/TRIP13/FANCD2/TOP2A/RAD51	7
BP	GO:0032467	positive regulation of cytokinesis	6/456	42/18723	0.000503696	0.00910042	0.00765352	AURKB/KIF23/RACGAP1/ECT2/CDC6/KIF20B	6
BP	GO:0072028	nephron morphogenesis	8/456	76/18723	0.000515403	0.00927034	0.00779643	NPNT/SIX2/BMP7/HOXA11/FOXD1/GDNF/MYC/GATA3	8
BP	GO:0061138	morphogenesis of a branching epithelium	13/456	182/18723	0.000535716	0.0095929	0.0080677	NPNT/COL4A1/SIX2/MMP14/BMP7/HOXA11/AR/FOXD1/SFRP1/WNT5A/GDNF/MYC/AREG	13
BP	GO:0030326	embryonic limb morphogenesis	10/456	116/18723	0.000543788	0.00965164	0.0081171	BMP7/EN1/PITX1/CYP26B1/HOXA11/FBN2/TBX2/WNT5A/ALX4/AFF3	10
BP	GO:0035113	embryonic appendage morphogenesis	10/456	116/18723	0.000543788	0.00965164	0.0081171	BMP7/EN1/PITX1/CYP26B1/HOXA11/FBN2/TBX2/WNT5A/ALX4/AFF3	10
BP	GO:0001823	mesonephros development	9/456	96/18723	0.000555095	0.00980911	0.00824954	NPNT/SIX2/BMP7/HOXA11/FOXD1/SFRP1/GDNF/MYC/GATA3	9
BP	GO:0007492	endoderm development	8/456	77/18723	0.000563138	0.00990779	0.00833253	MMP14/GATA4/COL5A2/MMP9/COL5A1/COL4A2/DUSP5/FN1	8
BP	GO:0035107	appendage morphogenesis	11/456	138/18723	0.000569105	0.00992608	0.00834791	BMP7/EN1/PITX1/CYP26B1/HOXA11/FBN2/TBX2/WNT5A/PLXNA2/ALX4/AFF3	11
BP	GO:0035108	limb morphogenesis	11/456	138/18723	0.000569105	0.00992608	0.00834791	BMP7/EN1/PITX1/CYP26B1/HOXA11/FBN2/TBX2/WNT5A/PLXNA2/ALX4/AFF3	11
BP	GO:0045737	positive regulation of cyclin-dependent protein serine/threonine kinase activity	5/456	29/18723	0.000614096	0.0106397	0.00894804	CKS2/CDC6/CKS1B/PSRC1/CCNB1	5
BP	GO:0035825	homologous recombination	7/456	60/18723	0.000615299	0.0106397	0.00894804	PSMC3IP/RAD51AP1/RAD54L/TRIP13/FANCD2/TOP2A/RAD51	7
BP	GO:0000076	DNA replication checkpoint signaling	4/456	17/18723	0.000642307	0.0110592	0.00930088	TIMELESS/CDC45/CDT1/CDC6	4
BP	GO:0003197	endocardial cushion development	6/456	45/18723	0.000735452	0.0125027	0.0105149	BMP7/SNAI2/GATA4/TBX2/ISL1/ROBO1	6
BP	GO:0035987	endodermal cell differentiation	6/456	45/18723	0.000735452	0.0125027	0.0105149	MMP14/COL5A2/MMP9/COL5A1/COL4A2/FN1	6
BP	GO:0048599	oocyte development	6/456	45/18723	0.000735452	0.0125027	0.0105149	TRIP13/ANG/AURKA/FBXO5/ZGLP1/CCNB1	6
BP	GO:0060675	ureteric bud morphogenesis	7/456	62/18723	0.000751542	0.0127225	0.0106998	NPNT/SIX2/HOXA11/FOXD1/GDNF/MYC/GATA3	7
BP	GO:0044773	mitotic DNA damage checkpoint signaling	8/456	81/18723	0.000791106	0.0133363	0.0112159	GTSE1/DTL/FANCD2/CHEK1/MUC1/CHEK2/PLK1/CDK1	8
BP	GO:0031109	microtubule polymerization or depolymerization	10/456	122/18723	0.000807624	0.013558	0.0114024	KIF18B/SKA3/STMN1/TPPP3/ARHGEF2/KIF2C/TPX2/KIF18A/FBXO5/PSRC1	10
BP	GO:0034728	nucleosome organization	12/456	167/18723	0.000822843	0.0136826	0.0115072	HMGA1/H1-0/NAP1L2/CHAF1B/HMGB2/HJURP/PSME4/MCM2/CENPW/H2AX/ASF1B/OIP5	12
BP	GO:0072171	mesonephric tubule morphogenesis	7/456	63/18723	0.000828061	0.0136826	0.0115072	NPNT/SIX2/HOXA11/FOXD1/GDNF/MYC/GATA3	7
BP	GO:0007019	microtubule depolymerization	6/456	46/18723	0.000828631	0.0136826	0.0115072	KIF18B/STMN1/ARHGEF2/KIF2C/TPX2/KIF18A	6
BP	GO:0090329	regulation of DNA-dependent DNA replication	6/456	46/18723	0.000828631	0.0136826	0.0115072	TIMELESS/DSCC1/CDT1/FBXO5/DACH1/CDC7	6
BP	GO:0048566	embryonic digestive tract development	5/456	31/18723	0.000844183	0.0138261	0.0116278	SCT/SIX2/RBPMS2/CXCL8/RARRES2	5
BP	GO:0090183	regulation of kidney development	5/456	31/18723	0.000844183	0.0138261	0.0116278	SIX2/FOXD1/GDNF/MYC/GATA3	5
BP	GO:0007163	establishment or maintenance of cell polarity	14/456	218/18723	0.000952716	0.0155405	0.0130696	FSCN1/KIF2C/CYP26B1/CENPA/SPAG5/WNT5A/FAT1/PLK1/NDC80/GPSM2/PTK7/ANK1/GATA3/KIF20B	14
BP	GO:0016331	morphogenesis of embryonic epithelium	11/456	147/18723	0.000963068	0.015646	0.0131584	VEGFC/BMP7/TGFB1I1/AR/SFRP1/WNT5A/GDNF/CTHRC1/PTK7/GATA3/KIF20B	11
BP	GO:0051642	centrosome localization	5/456	32/18723	0.000980723	0.0158688	0.0133458	DLGAP5/ASPM/AURKA/PLXNA2/GPSM2	5
BP	GO:0072074	kidney mesenchyme development	4/456	19/18723	0.00100645	0.0162199	0.0136411	SIX2/BMP7/FOXD1/MYC	4
BP	GO:0001763	morphogenesis of a branching structure	13/456	196/18723	0.00106782	0.0171404	0.0144152	NPNT/COL4A1/SIX2/MMP14/BMP7/HOXA11/AR/FOXD1/SFRP1/WNT5A/GDNF/MYC/AREG	13
BP	GO:0050673	epithelial cell proliferation	22/456	437/18723	0.00113086	0.0179015	0.0150553	VEGFC/REG3G/UHRF1/APOA1/NR4A3/PGF/MMP14/SNAI2/AR/SFRP1/LOXL2/ANG/WNT5A/WNT10B/ISL1/HMGB2/MYC/IQGAP3/CDK6/AREG/ROBO1/GATA3	22
BP	GO:0061842	microtubule organizing center localization	5/456	33/18723	0.001133	0.0179015	0.0150553	DLGAP5/ASPM/AURKA/PLXNA2/GPSM2	5
BP	GO:1901976	regulation of cell cycle checkpoint	5/456	33/18723	0.001133	0.0179015	0.0150553	WDR76/CDT1/CHEK2/NDC80/CCNB1	5
BP	GO:1904031	positive regulation of cyclin-dependent protein kinase activity	5/456	33/18723	0.001133	0.0179015	0.0150553	CKS2/CDC6/CKS1B/PSRC1/CCNB1	5
BP	GO:0009994	oocyte differentiation	6/456	49/18723	0.00116345	0.0183107	0.0153995	TRIP13/ANG/AURKA/FBXO5/ZGLP1/CCNB1	6
BP	GO:0061180	mammary gland epithelium development	7/456	67/18723	0.00119765	0.018656	0.0156898	LBH/AR/WNT5A/IQGAP3/AREG/ROBO1/GATA3	7
BP	GO:0031497	chromatin assembly	11/456	151/18723	0.00119928	0.018656	0.0156898	H1-0/HELLS/NAP1L2/CHAF1B/HMGB2/HJURP/MCM2/CENPW/H2AX/ASF1B/OIP5	11
BP	GO:0048592	eye morphogenesis	11/456	151/18723	0.00119928	0.018656	0.0156898	BMP7/MFAP2/COL5A2/FBN2/VAX2/TBX2/WNT5A/COL5A1/FAT1/TSPAN12/TSKU	11
BP	GO:0006275	regulation of DNA replication	9/456	107/18723	0.00121441	0.0188187	0.0158267	CCNA2/TIMELESS/DSCC1/CDT1/CDK1/FBXO5/CDC6/DACH1/CDC7	9
BP	GO:0001832	blastocyst growth	4/456	20/18723	0.00123405	0.0189967	0.0159764	GINS1/CHEK1/GINS4/NCAPG2	4
BP	GO:2001234	negative regulation of apoptotic signaling pathway	14/456	224/18723	0.00123611	0.0189967	0.0159764	HELLS/ARHGEF2/SNAI2/NME5/GATA4/BOK/AR/MMP9/GDNF/NR4A2/MUC1/HMGB2/ACKR3/GATA1	14
BP	GO:0006334	nucleosome assembly	10/456	129/18723	0.00124004	0.0189967	0.0159764	H1-0/NAP1L2/CHAF1B/HMGB2/HJURP/MCM2/CENPW/H2AX/ASF1B/OIP5	10
BP	GO:0072001	renal system development	17/456	302/18723	0.00124531	0.0190052	0.0159835	NPNT/COL4A1/SIX2/CA2/BMP7/NID1/CYP26B1/HOXA11/FOXD1/SFRP1/MMP9/WNT5A/GDNF/MYC/CENPF/PTK7/GATA3	17
BP	GO:0060688	regulation of morphogenesis of a branching structure	6/456	50/18723	0.00129536	0.0195469	0.0164391	SIX2/BMP7/AR/SFRP1/WNT5A/GDNF	6
BP	GO:0090102	cochlea development	6/456	50/18723	0.00129536	0.0195469	0.0164391	CCNA2/WNT5A/CTHRC1/MCM2/PTK7/GATA3	6
BP	GO:2000677	regulation of transcription regulatory region DNA binding	6/456	50/18723	0.00129536	0.0195469	0.0164391	DOT1L/H1-0/KLF4/MSX2/GATA1/GATA3	6
BP	GO:0031128	developmental induction	5/456	34/18723	0.00130211	0.0195753	0.016463	HOXA11/AR/WNT5A/GDNF/ROBO1	5
BP	GO:0071214	cellular response to abiotic stimulus	18/456	331/18723	0.00133749	0.0199568	0.0167839	AURKB/RAD51AP1/ARHGEF2/COL1A1/SFRP1/MMP9/ECT2/CHEK1/CHEK2/MYC/RAD51/CDC25A/H2AX/NSMF/PBK/GATA3/POLD1/MMP1	18
BP	GO:0104004	cellular response to environmental stimulus	18/456	331/18723	0.00133749	0.0199568	0.0167839	AURKB/RAD51AP1/ARHGEF2/COL1A1/SFRP1/MMP9/ECT2/CHEK1/CHEK2/MYC/RAD51/CDC25A/H2AX/NSMF/PBK/GATA3/POLD1/MMP1	18
BP	GO:0009952	anterior/posterior pattern specification	13/456	201/18723	0.00134234	0.0199568	0.0167839	SIX2/EN1/GATA4/HOXA11/HOXB8/SFRP1/HOXB5/WNT5A/AURKA/PLXNA2/FOXA2/ALX4/HOXC9	13
BP	GO:0006333	chromatin assembly or disassembly	12/456	177/18723	0.00136226	0.0200486	0.016861	HMGA1/H1-0/HELLS/NAP1L2/CHAF1B/HMGB2/HJURP/MCM2/CENPW/H2AX/ASF1B/OIP5	12
BP	GO:0051052	regulation of DNA metabolic process	19/456	359/18723	0.00136344	0.0200486	0.016861	RMI2/AURKB/RAD51AP1/NPAS2/H1-0/TIMELESS/KLF4/NEK2/TFRC/CHEK1/DSCC1/CDT1/MYC/RAD51/FOXM1/DACH1/H2AX/KPNA2/GATA3	19
BP	GO:0071900	regulation of protein serine/threonine kinase activity	19/456	359/18723	0.00136344	0.0200486	0.016861	CCNA2/CKS2/BMP7/CCNB2/CDKN3/SFRP1/WNT5A/CDKN2A/CDC25C/PLK1/PKMYT1/CDC6/EZH2/CDC25A/CKS1B/ROBO1/CCNF/PSRC1/CCNB1	19
BP	GO:0019827	stem cell population maintenance	10/456	131/18723	0.00139337	0.0204142	0.0171685	PHF19/LBH/SIX2/BMP7/KLF4/FANCC/SFRP1/LOXL2/ASPM/MYC	10
BP	GO:0051293	establishment of spindle localization	6/456	51/18723	0.0014384	0.0209975	0.0176591	ESPL1/CENPA/SPAG5/PLK1/NDC80/GPSM2	6
BP	GO:0000731	DNA synthesis involved in DNA repair	5/456	35/18723	0.00148913	0.021281	0.0178975	POLE2/DTL/HROB/POLD1/PCLAF	5
BP	GO:0040001	establishment of mitotic spindle localization	5/456	35/18723	0.00148913	0.021281	0.0178975	ESPL1/CENPA/PLK1/NDC80/GPSM2	5
BP	GO:0060236	regulation of mitotic spindle organization	5/456	35/18723	0.00148913	0.021281	0.0178975	TPX2/TACC3/PLK1/GPSM2/PSRC1	5
BP	GO:0007063	regulation of sister chromatid cohesion	4/456	21/18723	0.00149534	0.021281	0.0178975	ESPL1/FEN1/BUB1/CDCA5	4
BP	GO:0019985	translesion synthesis	4/456	21/18723	0.00149534	0.021281	0.0178975	POLE2/DTL/POLD1/PCLAF	4
BP	GO:0031145	anaphase-promoting complex-dependent catabolic process	4/456	21/18723	0.00149534	0.021281	0.0178975	CDC20/UBE2C/PLK1/UBE2S	4
BP	GO:0002524	hypersensitivity	3/456	10/18723	0.00151592	0.021281	0.0178975	C3/GATA3/IL20RB	3
BP	GO:0060513	prostatic bud formation	3/456	10/18723	0.00151592	0.021281	0.0178975	BMP7/AR/WNT5A	3
BP	GO:0072378	blood coagulation, fibrin clot formation	3/456	10/18723	0.00151592	0.021281	0.0178975	FBLN1/FN1/F8	3
BP	GO:0090179	planar cell polarity pathway involved in neural tube closure	3/456	10/18723	0.00151592	0.021281	0.0178975	SFRP1/WNT5A/PTK7	3
BP	GO:1901993	regulation of meiotic cell cycle phase transition	3/456	10/18723	0.00151592	0.021281	0.0178975	CDC25C/TTK/CDC25A	3
BP	GO:0001649	osteoblast differentiation	14/456	229/18723	0.0015233	0.0213103	0.0179222	NPNT/VEGFC/BMP7/SNAI2/IBSP/COL1A1/MSX2/SFRP1/FBN2/WNT10B/CDK6/CTHRC1/AREG/FBXO5	14
BP	GO:0006338	chromatin remodeling	15/456	255/18723	0.00153918	0.021458	0.0180463	HMGA1/H1-0/HELLS/NAP1L2/CHAF1B/HMGB2/MYC/HJURP/PSME4/MCM2/CENPW/H2AX/ASF1B/GATA3/OIP5	15
BP	GO:0034644	cellular response to UV	8/456	90/18723	0.00157733	0.0218388	0.0183666	AURKB/MMP9/CHEK1/MYC/CDC25A/PBK/POLD1/MMP1	8
BP	GO:0048477	oogenesis	8/456	90/18723	0.00157733	0.0218388	0.0183666	AMH/TRIP13/ANG/ASPM/AURKA/FBXO5/ZGLP1/CCNB1	8
BP	GO:0010718	positive regulation of epithelial to mesenchymal transition	6/456	52/18723	0.00159316	0.0219824	0.0184874	BMP7/COL1A1/TGFB1I1/LOXL2/ISL1/EZH2	6
BP	GO:0072078	nephron tubule morphogenesis	7/456	71/18723	0.00168546	0.0231765	0.0194916	NPNT/SIX2/HOXA11/FOXD1/GDNF/MYC/GATA3	7
BP	GO:0003203	endocardial cushion morphogenesis	5/456	36/18723	0.00169519	0.0232311	0.0195375	BMP7/SNAI2/TBX2/ISL1/ROBO1	5
BP	GO:0007568	aging	18/456	339/18723	0.001742	0.0237917	0.020009	HMGA1/NEK6/AURKB/RAD54L/AMH/CTSV/LOXL2/TBX2/COL4A2/CDKN2A/CHEK1/CHEK2/CDK6/CDK1/FOXM1/FBXO5/H2AX/TYMS	18
BP	GO:0035089	establishment of apical/basal cell polarity	4/456	22/18723	0.00179282	0.0242392	0.0203854	FSCN1/WNT5A/FAT1/PTK7	4
BP	GO:0043486	histone exchange	4/456	22/18723	0.00179282	0.0242392	0.0203854	HJURP/PSME4/CENPW/OIP5	4
BP	GO:0060343	trabecula formation	4/456	22/18723	0.00179282	0.0242392	0.0203854	COL1A1/SFRP1/FBN2/WNT10B	4
BP	GO:0071479	cellular response to ionizing radiation	7/456	72/18723	0.00182863	0.0246406	0.0207229	RAD51AP1/SFRP1/ECT2/CHEK2/RAD51/H2AX/GATA3	7
BP	GO:0051294	establishment of spindle orientation	5/456	37/18723	0.00192142	0.0257189	0.0216298	CENPA/SPAG5/PLK1/NDC80/GPSM2	5
BP	GO:0071542	dopaminergic neuron differentiation	5/456	37/18723	0.00192142	0.0257189	0.0216298	EN1/SFRP1/WNT5A/NR4A2/FOXA2	5
BP	GO:0060993	kidney morphogenesis	8/456	93/18723	0.00194568	0.0259045	0.0217859	NPNT/SIX2/BMP7/HOXA11/FOXD1/GDNF/MYC/GATA3	8
BP	GO:0030879	mammary gland development	10/456	137/18723	0.00194814	0.0259045	0.0217859	LBH/MTCO2P12/SLC29A1/AR/TBX2/WNT5A/IQGAP3/AREG/ROBO1/GATA3	10
BP	GO:0072088	nephron epithelium morphogenesis	7/456	73/18723	0.00198105	0.0262555	0.022081	NPNT/SIX2/HOXA11/FOXD1/GDNF/MYC/GATA3	7
BP	GO:0035404	histone-serine phosphorylation	3/456	11/18723	0.00204689	0.026689	0.0224457	AURKB/AURKA/CCNB1	3
BP	GO:0035581	sequestering of extracellular ligand from receptor	3/456	11/18723	0.00204689	0.026689	0.0224457	GREM2/FBN2/LTBP1	3
BP	GO:0070601	centromeric sister chromatid cohesion	3/456	11/18723	0.00204689	0.026689	0.0224457	BUB1B/BUB1/SGO2	3
BP	GO:0090178	regulation of establishment of planar polarity involved in neural tube closure	3/456	11/18723	0.00204689	0.026689	0.0224457	SFRP1/WNT5A/PTK7	3
BP	GO:2000615	regulation of histone H3-K9 acetylation	3/456	11/18723	0.00204689	0.026689	0.0224457	NAP1L2/CHEK1/GATA3	3
BP	GO:0048704	embryonic skeletal system morphogenesis	8/456	94/18723	0.00208247	0.0269783	0.022689	SIX2/MMP14/BMP7/HOXA11/HOXB8/HOXB5/ALX4/HOXC9	8
BP	GO:0061326	renal tubule development	8/456	94/18723	0.00208247	0.0269783	0.022689	NPNT/COL4A1/SIX2/HOXA11/FOXD1/GDNF/MYC/GATA3	8
BP	GO:0051446	positive regulation of meiotic cell cycle	4/456	23/18723	0.00212894	0.027492	0.023121	RAD51AP1/WNT5A/CDC25C/CDC25A	4
BP	GO:0045598	regulation of fat cell differentiation	10/456	139/18723	0.00216836	0.0279116	0.0234739	BMP7/C1QL4/TGFB1I1/SFRP1/WNT5A/WNT10B/RORC/METRNL/RARRES2/GATA3	10
BP	GO:0043627	response to estrogen	7/456	75/18723	0.00231526	0.0296709	0.0249534	APOA1/CA2/MMP14/AR/SFRP1/DTYMK/GATA3	7
BP	GO:0001822	kidney development	16/456	293/18723	0.00232713	0.0296709	0.0249534	NPNT/SIX2/CA2/BMP7/NID1/CYP26B1/HOXA11/FOXD1/SFRP1/MMP9/WNT5A/GDNF/MYC/CENPF/PTK7/GATA3	16
BP	GO:0001658	branching involved in ureteric bud morphogenesis	6/456	56/18723	0.00234185	0.0296709	0.0249534	NPNT/SIX2/HOXA11/FOXD1/GDNF/MYC	6
BP	GO:0010332	response to gamma radiation	6/456	56/18723	0.00234185	0.0296709	0.0249534	FANCD2/CHEK2/MYC/RAD51/H2AX/GATA3	6
BP	GO:0043388	positive regulation of DNA binding	6/456	56/18723	0.00234185	0.0296709	0.0249534	H1-0/KLF4/MMP9/ISL1/HMGB2/GATA3	6
BP	GO:0061162	establishment of monopolar cell polarity	4/456	24/18723	0.00250614	0.0316528	0.0266203	FSCN1/WNT5A/FAT1/PTK7	4
BP	GO:0050678	regulation of epithelial cell proliferation	19/456	381/18723	0.00266788	0.0334311	0.0281158	VEGFC/REG3G/UHRF1/NR4A3/PGF/SNAI2/AR/SFRP1/ANG/WNT5A/WNT10B/ISL1/HMGB2/MYC/IQGAP3/CDK6/AREG/ROBO1/GATA3	19
BP	GO:0038063	collagen-activated tyrosine kinase receptor signaling pathway	3/456	12/18723	0.00268013	0.0334311	0.0281158	COL4A1/COL1A1/COL4A2	3
BP	GO:0060601	lateral sprouting from an epithelium	3/456	12/18723	0.00268013	0.0334311	0.0281158	BMP7/AR/WNT5A	3
BP	GO:0072376	protein activation cascade	3/456	12/18723	0.00268013	0.0334311	0.0281158	FBLN1/FN1/F8	3
BP	GO:0060740	prostate gland epithelium morphogenesis	4/456	25/18723	0.0029268	0.0362834	0.0305146	BMP7/AR/SFRP1/WNT5A	4
BP	GO:0061339	establishment or maintenance of monopolar cell polarity	4/456	25/18723	0.0029268	0.0362834	0.0305146	FSCN1/WNT5A/FAT1/PTK7	4
BP	GO:0010972	negative regulation of G2/M transition of mitotic cell cycle	6/456	60/18723	0.00332873	0.0409072	0.0344032	AURKB/DTL/CHEK1/PLK1/CDK1/CDC6	6
BP	GO:0048736	appendage development	11/456	172/18723	0.00334786	0.0409072	0.0344032	BMP7/EN1/PITX1/CYP26B1/HOXA11/FBN2/TBX2/WNT5A/PLXNA2/ALX4/AFF3	11
BP	GO:0060173	limb development	11/456	172/18723	0.00334786	0.0409072	0.0344032	BMP7/EN1/PITX1/CYP26B1/HOXA11/FBN2/TBX2/WNT5A/PLXNA2/ALX4/AFF3	11
BP	GO:0060037	pharyngeal system development	4/456	26/18723	0.00339327	0.0409072	0.0344032	BMP7/PLXNA2/ISL1/GATA3	4
BP	GO:0030574	collagen catabolic process	5/456	42/18723	0.00339497	0.0409072	0.0344032	MMP14/CTSK/MMP9/MMP17/MMP1	5
BP	GO:0035019	somatic stem cell population maintenance	5/456	42/18723	0.00339497	0.0409072	0.0344032	LBH/SIX2/BMP7/SFRP1/MYC	5
BP	GO:0010212	response to ionizing radiation	10/456	148/18723	0.00342014	0.0409072	0.0344032	RAD51AP1/RAD54L/SFRP1/ECT2/FANCD2/CHEK2/MYC/RAD51/H2AX/GATA3	10
BP	GO:0070507	regulation of microtubule cytoskeleton organization	10/456	148/18723	0.00342014	0.0409072	0.0344032	SKA3/STMN1/ARHGEF2/TPX2/SPAG5/TACC3/PLK1/GPSM2/KIF18A/PSRC1	10
BP	GO:0033262	regulation of nuclear cell cycle DNA replication	3/456	13/18723	0.00342162	0.0409072	0.0344032	CDT1/DACH1/CDC7	3
BP	GO:0043970	histone H3-K9 acetylation	3/456	13/18723	0.00342162	0.0409072	0.0344032	NAP1L2/CHEK1/GATA3	3
BP	GO:1900115	extracellular regulation of signal transduction	3/456	13/18723	0.00342162	0.0409072	0.0344032	GREM2/FBN2/LTBP1	3
BP	GO:1900116	extracellular negative regulation of signal transduction	3/456	13/18723	0.00342162	0.0409072	0.0344032	GREM2/FBN2/LTBP1	3
BP	GO:0007281	germ cell development	15/456	278/18723	0.00351838	0.0419395	0.0352714	DZIP1/NME5/AMH/FANCC/TRIP13/ANG/ASPM/AURKA/HMGB2/PSME4/FBXO5/SLC26A6/FANCG/ZGLP1/CCNB1	15
BP	GO:0090342	regulation of cell aging	6/456	61/18723	0.0036176	0.0429951	0.0361592	HMGA1/NEK6/CDKN2A/CDK6/FOXM1/FBXO5	6
BP	GO:0003279	cardiac septum development	8/456	103/18723	0.00368295	0.043643	0.0367041	BMP7/GATA4/TBX2/WNT5A/ISL1/PTK7/ROBO1/GATA3	8
BP	GO:0001709	cell fate determination	5/456	43/18723	0.00376622	0.0442394	0.0372057	CYP26B1/KLF4/TBX2/ISL1/GATA3	5
BP	GO:0045840	positive regulation of mitotic nuclear division	5/456	43/18723	0.00376622	0.0442394	0.0372057	ESPL1/DLGAP5/AURKA/CDT1/SPHK1	5
BP	GO:0061383	trabecula morphogenesis	5/456	43/18723	0.00376622	0.0442394	0.0372057	BMP7/COL1A1/SFRP1/FBN2/WNT10B	5
BP	GO:0051054	positive regulation of DNA metabolic process	12/456	201/18723	0.0039039	0.0453737	0.0381597	AURKB/RAD51AP1/NPAS2/TIMELESS/KLF4/NEK2/TFRC/DSCC1/MYC/RAD51/FOXM1/H2AX	12
BP	GO:0003272	endocardial cushion formation	4/456	27/18723	0.00390784	0.0453737	0.0381597	BMP7/SNAI2/TBX2/ROBO1	4
BP	GO:0003401	axis elongation	4/456	27/18723	0.00390784	0.0453737	0.0381597	SFRP1/WNT5A/AREG/PTK7	4
BP	GO:0060512	prostate gland morphogenesis	4/456	27/18723	0.00390784	0.0453737	0.0381597	BMP7/AR/SFRP1/WNT5A	4
BP	GO:1902750	negative regulation of cell cycle G2/M phase transition	6/456	62/18723	0.00392468	0.0454383	0.038214	AURKB/DTL/CHEK1/PLK1/CDK1/CDC6	6
BP	GO:0045444	fat cell differentiation	13/456	229/18723	0.00418032	0.0482593	0.0405865	NR4A3/BMP7/KLF4/C1QL4/TGFB1I1/SFRP1/WNT5A/WNT10B/NR4A2/RORC/METRNL/RARRES2/GATA3	13
BP	GO:0022617	extracellular matrix disassembly	6/456	63/18723	0.00425064	0.0487915	0.0410341	MMP14/CTSK/FSCN1/CTSV/MMP9/MMP1	6
BP	GO:2000242	negative regulation of reproductive process	6/456	63/18723	0.00425064	0.0487915	0.0410341	BMP7/AMH/TRIP13/WNT5A/FBXO5/TTK	6
BP	GO:0050930	induction of positive chemotaxis	3/456	14/18723	0.00427671	0.0488127	0.0410519	VEGFC/PGF/CXCL8	3
BP	GO:1901722	regulation of cell proliferation involved in kidney development	3/456	14/18723	0.00427671	0.0488127	0.0410519	BMP7/MYC/GATA3	3
BP	GO:0001824	blastocyst development	8/456	106/18723	0.00438722	0.0499325	0.0419936	KLF4/GINS1/NEK2/RRM2/CHEK1/GINS4/ASF1B/NCAPG2	8
BP	GO:0048546	digestive tract morphogenesis	5/456	45/18723	0.00459444	0.0521436	0.0438532	SIX2/RBPMS2/GATA4/SFRP1/WNT5A	5
BP	GO:0000018	regulation of DNA recombination	8/456	107/18723	0.00464361	0.0525536	0.044198	RMI2/RAD51AP1/H1-0/TIMELESS/TFRC/CHEK1/RAD51/KPNA2	8
BP	GO:0001656	metanephros development	7/456	85/18723	0.00468203	0.0528401	0.0444389	SIX2/BMP7/HOXA11/FOXD1/GDNF/MYC/GATA3	7
BP	GO:0034614	cellular response to reactive oxygen species	10/456	155/18723	0.00474407	0.0533907	0.044902	NR4A3/BMP7/KLF4/PYCR1/FANCC/MMP9/ECT2/CDK1/EZH2/SPHK1	10
BP	GO:0045766	positive regulation of angiogenesis	11/456	181/18723	0.00491706	0.0550224	0.0462742	VEGFC/PGF/GATA4/KLF4/CXCL8/WNT5A/ANGPTL4/ISL1/C3/TBXA2R/SPHK1	11
BP	GO:1904018	positive regulation of vasculature development	11/456	181/18723	0.00491706	0.0550224	0.0462742	VEGFC/PGF/GATA4/KLF4/CXCL8/WNT5A/ANGPTL4/ISL1/C3/TBXA2R/SPHK1	11
BP	GO:0050679	positive regulation of epithelial cell proliferation	12/456	207/18723	0.00493003	0.0550224	0.0462742	VEGFC/REG3G/NR4A3/PGF/AR/SFRP1/ANG/WNT5A/HMGB2/MYC/IQGAP3/AREG	12
BP	GO:0044818	mitotic G2/M transition checkpoint	5/456	46/18723	0.00505368	0.0558803	0.0469958	DTL/CHEK1/PLK1/CDK1/CDC6	5
BP	GO:1900271	regulation of long-term synaptic potentiation	5/456	46/18723	0.00505368	0.0558803	0.0469958	SCGN/CALB2/NSG1/IGSF11/NRGN	5
BP	GO:0010458	exit from mitosis	4/456	29/18723	0.00509011	0.0558803	0.0469958	UBE2C/UBE2S/ANLN/CDCA5	4
BP	GO:0021591	ventricular system development	4/456	29/18723	0.00509011	0.0558803	0.0469958	NME5/CDK6/CENPF/TSKU	4
BP	GO:0035066	positive regulation of histone acetylation	4/456	29/18723	0.00509011	0.0558803	0.0469958	NAP1L2/ISL1/MUC1/GATA3	4
BP	GO:1900117	regulation of execution phase of apoptosis	4/456	29/18723	0.00509011	0.0558803	0.0469958	MTRNR2L2/BOK/MTRNR2L8/MTRNR2L1	4
BP	GO:1990845	adaptive thermogenesis	10/456	157/18723	0.00518809	0.0564078	0.0474394	SCT/MFAP2/ACOT11/G0S2/WNT10B/NR1H3/GPR3/HOXC10/LAMA4/ACADL	10
BP	GO:0070482	response to oxygen levels	17/456	347/18723	0.00520632	0.0564078	0.0474394	CCNA2/CACNB3/VEGFC/PGF/CLDN3/MMP14/BMP7/COL1A1/SLC29A1/SFRP1/LOXL2/ANG/NR4A2/ANGPTL4/MYC/EIF4EBP1/CCNB1	17
BP	GO:0009263	deoxyribonucleotide biosynthetic process	3/456	15/18723	0.00525017	0.0564078	0.0474394	RRM2/DTYMK/TYMS	3
BP	GO:0033599	regulation of mammary gland epithelial cell proliferation	3/456	15/18723	0.00525017	0.0564078	0.0474394	IQGAP3/ROBO1/GATA3	3
BP	GO:0045842	positive regulation of mitotic metaphase/anaphase transition	3/456	15/18723	0.00525017	0.0564078	0.0474394	ESPL1/DLGAP5/CDT1	3
BP	GO:0060026	convergent extension	3/456	15/18723	0.00525017	0.0564078	0.0474394	SFRP1/WNT5A/PTK7	3
BP	GO:1901970	positive regulation of mitotic sister chromatid separation	3/456	15/18723	0.00525017	0.0564078	0.0474394	ESPL1/DLGAP5/CDT1	3
BP	GO:1990822	basic amino acid transmembrane transport	3/456	15/18723	0.00525017	0.0564078	0.0474394	SLC7A4/SLC7A1/SLC7A7	3
BP	GO:0043588	skin development	14/456	263/18723	0.00531502	0.0569528	0.0478977	REG3G/STMN1/COL1A1/CYP26B1/COL5A2/COL5A3/WNT5A/COL5A1/WNT10B/ETV4/SPRR2B/ALX4/PPL/COL3A1	14
BP	GO:0050918	positive chemotaxis	6/456	66/18723	0.00534861	0.0570094	0.0479454	VEGFC/PGF/CXCL8/WNT5A/GDNF/HMGB2	6
BP	GO:0071300	cellular response to retinoic acid	6/456	66/18723	0.00534861	0.0570094	0.0479454	COL1A1/CYP26B1/KLF4/WNT5A/WNT10B/PTK7	6
BP	GO:0120163	negative regulation of cold-induced thermogenesis	5/456	47/18723	0.00554452	0.0589416	0.0495703	ACOT11/WNT10B/NR1H3/HOXC10/LAMA4	5
CC	GO:0098687	chromosomal region	54/471	348/19550	3.54998e-28	1.37739e-25	1.15468e-25	NCAPD2/AURKB/FEN1/BUB1B/RECQL4/DOT1L/SKA3/RAD51AP1/CENPK/SPC25/MCM7/HELLS/CENPO/ZWILCH/KIF2C/NCAPG/EID3/NEK2/BUB1/CENPA/SPAG5/CHEK1/DSCC1/TOP2A/BIRC5/CDCA8/CDT1/CHEK2/CENPM/KNSTRN/HJURP/PLK1/MCM6/CENPF/RAD51/NDC80/CDK1/KIF18A/SPC24/EZH2/MCM2/CENPW/TTK/H2AX/CDCA5/SGO2/DNMT1/POLD1/CENPU/MCM5/NUF2/CCNB1/OIP5/ZWINT	54
CC	GO:0000793	condensed chromosome	42/471	244/19550	6.64515e-24	1.28916e-21	1.08071e-21	NCAPD2/PSMC3IP/AURKB/BUB1B/SYCE2/SKA3/CENPK/SPC25/CENPO/ZWILCH/KIF2C/NCAPG/EID3/SYN1/NEK2/BUB1/CENPA/SPAG5/FANCD2/CHEK1/TOP2A/BIRC5/CDT1/HMGB2/CENPM/KNSTRN/HJURP/PLK1/CENPF/RAD51/NDC80/KIF18A/SPC24/CENPW/TTK/MKI67/H2AX/SGO2/CENPU/NUF2/CCNB1/ZWINT	42
CC	GO:0000775	chromosome, centromeric region	38/471	198/19550	1.74804e-23	2.2608e-21	1.89525e-21	NCAPD2/AURKB/BUB1B/SKA3/CENPK/SPC25/HELLS/CENPO/ZWILCH/KIF2C/NCAPG/NEK2/BUB1/CENPA/SPAG5/DSCC1/TOP2A/BIRC5/CDCA8/CDT1/CENPM/KNSTRN/HJURP/PLK1/CENPF/NDC80/KIF18A/SPC24/CENPW/TTK/CDCA5/SGO2/DNMT1/CENPU/NUF2/CCNB1/OIP5/ZWINT	38
CC	GO:0000779	condensed chromosome, centromeric region	31/471	144/19550	6.39234e-21	6.20057e-19	5.19798e-19	NCAPD2/AURKB/BUB1B/SKA3/CENPK/SPC25/CENPO/ZWILCH/KIF2C/NCAPG/NEK2/BUB1/CENPA/SPAG5/BIRC5/CDT1/CENPM/KNSTRN/HJURP/PLK1/CENPF/NDC80/KIF18A/SPC24/CENPW/TTK/SGO2/CENPU/NUF2/CCNB1/ZWINT	31
CC	GO:0005819	spindle	47/471	391/19550	7.45195e-20	5.78271e-18	4.84769e-18	CDC20/HAUS8/ESPL1/NEK6/AURKB/DLGAP5/KIF18B/BUB1B/SKA3/ARHGEF2/KIF11/KIF2C/CKAP2L/TPX2/KIF20A/PRC1/KIF23/NEK2/RACGAP1/SPAG5/ASPM/ECT2/AURKA/TACC3/BIRC5/CDCA8/KIFC1/SNCG/FAM83D/KNSTRN/PLK1/CENPF/CDK1/GPSM2/KIF18A/FBXO5/CDC6/TTK/SHCBP1/WDR62/KIF4A/PLK4/CDC7/PSRC1/KIF20B/POC1A/CCNB1	47
CC	GO:0000776	kinetochore	29/471	134/19550	1.02278e-19	6.61397e-18	5.54454e-18	AURKB/BUB1B/SKA3/CENPK/SPC25/CENPO/ZWILCH/KIF2C/NEK2/BUB1/CENPA/SPAG5/BIRC5/CDT1/CENPM/KNSTRN/HJURP/PLK1/CENPF/NDC80/KIF18A/SPC24/CENPW/TTK/SGO2/CENPU/NUF2/CCNB1/ZWINT	29
CC	GO:0072686	mitotic spindle	26/471	161/19550	1.48928e-14	8.25488e-13	6.92013e-13	HAUS8/ESPL1/AURKB/KIF18B/SKA3/KIF11/CKAP2L/TPX2/PRC1/KIF23/RACGAP1/SPAG5/ASPM/ECT2/AURKA/TACC3/KIFC1/FAM83D/KNSTRN/PLK1/CDK1/GPSM2/KIF18A/CDC6/CDC7/KIF20B	26
CC	GO:0000922	spindle pole	26/471	170/19550	5.65025e-14	2.74037e-12	2.29727e-12	CDC20/HAUS8/NEK6/AURKB/DLGAP5/KIF11/CKAP2L/TPX2/PRC1/NEK2/SPAG5/ASPM/AURKA/TACC3/FAM83D/KNSTRN/PLK1/CENPF/GPSM2/CDC6/WDR62/PLK4/PSRC1/KIF20B/POC1A/CCNB1	26
CC	GO:0005874	microtubule	38/471	429/19550	5.08222e-12	2.191e-10	1.83673e-10	TUBB/HAUS8/REEP4/NEK6/AURKB/DNM1/GTSE1/KIF18B/SKA3/STMN1/TPPP3/ARHGEF2/KIF11/KIF2C/GAS2L3/TPX2/KIF20A/PRC1/KIF23/NEK2/RACGAP1/SPAG5/ASPM/AURKA/BIRC5/KIFC1/TRIM55/KNSTRN/PLK1/TUBB6/TUBB4B/CDK1/KIF18A/TUBB2A/KIF4A/PSRC1/KIF20B/RUSC1	38
CC	GO:0031261	DNA replication preinitiation complex	8/471	12/19550	4.86745e-11	1.88857e-09	1.5832e-09	MCM7/GINS2/GINS1/CDC45/GINS4/MCM6/MCM2/MCM5	8
CC	GO:0062023	collagen-containing extracellular matrix	35/471	425/19550	2.68749e-10	9.47952e-09	7.94675e-09	GPC6/NPNT/KAZALD1/APOA1/FCN2/FBLN1/COL4A1/BMP7/NID1/SLPI/COL1A1/MFAP2/COL5A2/TGFB1I1/COL5A3/NID2/SFRP1/COL15A1/MMP9/LOXL2/FBN2/ANG/WNT5A/COL5A1/COL4A2/ANGPTL4/PCOLCE/CTHRC1/RARRES2/FN1/COL6A2/LAMA4/SCARA3/LTBP1/COL3A1	35
CC	GO:0071162	CMG complex	7/471	10/19550	5.08124e-10	1.64293e-08	1.37728e-08	MCM7/GINS2/GINS1/GINS4/MCM6/MCM2/MCM5	7
CC	GO:0030496	midbody	22/471	196/19550	2.27289e-09	6.78371e-08	5.68683e-08	AURKB/MICAL1/KIF20A/PRC1/KIF23/NEK2/RACGAP1/SPAG5/ASPM/ECT2/AURKA/CEP55/BIRC5/CDCA8/PLK1/CENPF/CDK1/SHCBP1/ANLN/KIF4A/PSRC1/KIF20B	22
CC	GO:0051233	spindle midzone	10/471	36/19550	8.68437e-09	2.40681e-07	2.01765e-07	AURKB/KIF18B/PRC1/RACGAP1/AURKA/CDCA8/PLK1/KIF18A/CDC6/KIF20B	10
CC	GO:0005876	spindle microtubule	13/471	72/19550	1.51877e-08	3.92854e-07	3.29332e-07	HAUS8/AURKB/KIF18B/SKA3/KIF11/PRC1/AURKA/BIRC5/PLK1/CDK1/KIF18A/KIF4A/PSRC1	13
CC	GO:0000228	nuclear chromosome	22/471	227/19550	3.43025e-08	8.31836e-07	6.97334e-07	NCAPD2/PSMC3IP/SYCE2/MCM7/POLE2/GINS2/TIMELESS/GINS1/SYN1/NEK2/CHEK1/TOP2A/BIRC5/PLK1/GINS4/MCM6/RAD51/MCM2/H2AX/TONSL/POLD1/MCM5	22
CC	GO:0000940	outer kinetochore	6/471	12/19550	1.54785e-07	3.40187e-06	2.85181e-06	BUB1B/SKA3/PLK1/CENPF/NDC80/CCNB1	6
CC	GO:0005581	collagen trimer	13/471	87/19550	1.57819e-07	3.40187e-06	2.85181e-06	FCN2/COL4A1/COL1A1/C1QL4/COL5A2/COL5A3/COL15A1/COL5A1/COL4A2/CTHRC1/COL6A2/SCARA3/COL3A1	13
CC	GO:0098644	complex of collagen trimers	7/471	21/19550	3.9106e-07	7.98585e-06	6.69459e-06	COL4A1/COL1A1/COL5A2/COL5A3/COL5A1/COL4A2/COL3A1	7
CC	GO:0097431	mitotic spindle pole	8/471	36/19550	1.78863e-06	3.46994e-05	2.90888e-05	AURKB/SPAG5/ASPM/AURKA/FAM83D/PLK1/GPSM2/KIF20B	8
CC	GO:0000781	chromosome, telomeric region	16/471	162/19550	1.98838e-06	3.67377e-05	3.07974e-05	FEN1/RECQL4/DOT1L/RAD51AP1/MCM7/EID3/CHEK1/CHEK2/MCM6/RAD51/CDK1/EZH2/MCM2/H2AX/POLD1/MCM5	16
CC	GO:0005604	basement membrane	12/471	96/19550	3.32398e-06	5.86229e-05	4.9144e-05	NPNT/FBLN1/COL4A1/NID1/NID2/COL15A1/LOXL2/ANG/COL5A1/COL4A2/FN1/LAMA4	12
CC	GO:0005583	fibrillar collagen trimer	5/471	12/19550	5.47214e-06	8.84663e-05	7.4162e-05	COL1A1/COL5A2/COL5A3/COL5A1/COL3A1	5
CC	GO:0098643	banded collagen fibril	5/471	12/19550	5.47214e-06	8.84663e-05	7.4162e-05	COL1A1/COL5A2/COL5A3/COL5A1/COL3A1	5
CC	GO:0000307	cyclin-dependent protein kinase holoenzyme complex	8/471	42/19550	6.14587e-06	9.53839e-05	7.9961e-05	CCNA2/CKS2/CCNB2/CDK6/CDK1/CKS1B/CCNF/CCNB1	8
CC	GO:0045171	intercellular bridge	10/471	75/19550	1.22291e-05	0.000182496	0.000152988	MICAL1/TPX2/KIF20A/PRC1/CEP55/CDCA8/FAM83D/CDC6/CDC7/KIF20B	10
CC	GO:1990023	mitotic spindle midzone	5/471	14/19550	1.32904e-05	0.000190987	0.000160106	AURKB/KIF18B/PRC1/KIF18A/KIF20B	5
CC	GO:0005871	kinesin complex	8/471	50/19550	2.36152e-05	0.00032724	0.000274328	KIF18B/KIF11/KIF2C/KIF20A/KIF23/KIFC1/KIF18A/KIF20B	8
CC	GO:0005875	microtubule associated complex	14/471	161/19550	3.66144e-05	0.000489875	0.000410666	HAUS8/AURKB/KIF18B/KIF11/KIF2C/KIF20A/KIF23/AURKA/BIRC5/CDCA8/KIFC1/KIF18A/DNALI1/KIF20B	14
CC	GO:0032993	protein-DNA complex	15/471	199/19550	0.000101134	0.001308	0.00109651	MCM7/H1-0/GINS2/GINS1/HOXA11/CDC45/CENPA/GINS4/MCM6/MCM2/H2AC20/H2AX/GATA1/POLD1/MCM5	15
CC	GO:1902554	serine/threonine protein kinase complex	9/471	81/19550	0.000142175	0.00177948	0.00149175	CCNA2/CKS2/CCNB2/PHKG1/CDK6/CDK1/CKS1B/CCNF/CCNB1	9
CC	GO:0045120	pronucleus	4/471	13/19550	0.000200076	0.00242592	0.00203366	CCNA2/AURKA/CENPF/EZH2	4
CC	GO:0034451	centriolar satellite	10/471	107/19550	0.000261408	0.00304624	0.00255368	NEK6/DLGAP5/DZIP1/SPAG5/TACC3/CEP55/KNSTRN/PLK1/WDR62/CENPU	10
CC	GO:0000791	euchromatin	6/471	38/19550	0.000271761	0.00304624	0.00255368	UHRF1/H1-0/TCF3/KLF4/CBX2/NSMF	6
CC	GO:0043240	Fanconi anaemia nuclear complex	4/471	14/19550	0.00027479	0.00304624	0.00255368	FANCC/FANCA/FANCG/FANCE	4
CC	GO:0032153	cell division site	8/471	71/19550	0.000301059	0.00324475	0.00272009	KIF20A/RACGAP1/ECT2/CEP55/ANLN/MASTL/PLK4/SEPTIN5	8
CC	GO:0000792	heterochromatin	8/471	73/19550	0.000364779	0.00382525	0.00320673	HMGA1/UHRF1/HELLS/WDR76/CENPA/CDKN2A/CBX2/DNMT1	8
CC	GO:0000794	condensed nuclear chromosome	8/471	74/19550	0.000400525	0.00408957	0.00342832	PSMC3IP/SYCE2/SYN1/NEK2/CHEK1/PLK1/RAD51/H2AX	8
CC	GO:1902911	protein kinase complex	9/471	96/19550	0.000514458	0.0051182	0.00429063	CCNA2/CKS2/CCNB2/PHKG1/CDK6/CDK1/CKS1B/CCNF/CCNB1	9
CC	GO:0005657	replication fork	7/471	60/19550	0.000577731	0.00560399	0.00469787	UHRF1/TIMELESS/CHEK1/H2AX/TONSL/DNMT1/POLD1	7
CC	GO:0005788	endoplasmic reticulum lumen	18/471	313/19550	0.000628219	0.0059451	0.00498382	APOA1/COL4A1/TOR4A/COL1A1/COL5A2/COL5A3/COL15A1/WNT5A/COL5A1/COL4A2/COLGALT1/FN1/C3/F8/COL6A2/LTBP1/CERCAM/COL3A1	18
CC	GO:0005814	centriole	11/471	145/19550	0.000789401	0.00729256	0.00611341	TEDC2/DZIP1/TEDC1/AURKA/CEP55/TOP2A/PLK1/WDR62/PLK4/CCNF/POC1A	11
CC	GO:1990752	microtubule end	5/471	33/19550	0.00108024	0.00974728	0.00817122	KIF18B/KIF2C/SPAG5/ASPM/KNSTRN	5
CC	GO:0005680	anaphase-promoting complex	4/471	21/19550	0.00143737	0.0126716	0.0106227	CDC20/BUB1B/UBE2C/UBE2S	4
CC	GO:0070938	contractile ring	3/471	10/19550	0.00146964	0.0126716	0.0106227	PRC1/ANLN/KIF20B	3
CC	GO:0032154	cleavage furrow	6/471	53/19550	0.00166769	0.0140666	0.0117922	KIF20A/RACGAP1/ECT2/CEP55/MASTL/PLK4	6
CC	GO:0035371	microtubule plus-end	4/471	23/19550	0.00204724	0.0169006	0.0141679	KIF18B/KIF2C/SPAG5/KNSTRN	4
CC	GO:0001527	microfibril	3/471	12/19550	0.0025993	0.021011	0.0176137	MFAP2/FBN2/LTBP1	3
CC	GO:0031461	cullin-RING ubiquitin ligase complex	11/471	172/19550	0.00309017	0.0244691	0.0205126	CDC20/CKS2/BUB1B/SKP2/UBE2C/ENC1/DTL/FBXO2/UBE2S/CKS1B/CCNF	11
CC	GO:0000152	nuclear ubiquitin ligase complex	5/471	42/19550	0.0032429	0.0251649	0.0210959	CDC20/BUB1B/UBE2C/UBE2S/CBX2	5
CC	GO:0010369	chromocenter	3/471	14/19550	0.00414933	0.0315674	0.0264632	AURKB/CDCA8/OIP5	3
CC	GO:0031616	spindle pole centrosome	3/471	15/19550	0.00509476	0.0372975	0.0312667	AURKB/DLGAP5/AURKA	3
CC	GO:0072687	meiotic spindle	3/471	15/19550	0.00509476	0.0372975	0.0312667	ASPM/AURKA/FBXO5	3
CC	GO:0016363	nuclear matrix	8/471	111/19550	0.00543533	0.0390538	0.0327391	LMNB1/UHRF1/ENC1/TGFB1I1/CENPF/CENPW/KIF4A/NSMF	8
CC	GO:0044815	DNA packaging complex	8/471	117/19550	0.00741668	0.0523213	0.0438613	NCAPD2/H1-0/NCAPG/NCAPH/CENPA/H2AC20/H2AX/NCAPG2	8
MF	GO:0008017	microtubule binding	28/458	271/18368	2.20056e-10	1.35775e-07	1.24158e-07	HAUS8/REEP4/DLGAP5/DNM1/GTSE1/KIF18B/ARHGEF2/KIF11/KIF2C/GAS2L3/TPX2/KIF20A/PRC1/KIF23/RACGAP1/SPAG5/BIRC5/KIFC1/FAM83D/KNSTRN/PLK1/CENPF/KIF18A/SPC24/MAP4K4/KIF4A/PSRC1/KIF20B	28
MF	GO:0015631	tubulin binding	31/458	375/18368	5.79385e-09	1.7874e-06	1.63448e-06	HAUS8/REEP4/DLGAP5/DNM1/GTSE1/KIF18B/STMN1/TPPP3/ARHGEF2/KIF11/KIF2C/GAS2L3/TPX2/KIF20A/PRC1/KIF23/RACGAP1/SPAG5/BIRC5/KIFC1/FAM83D/KNSTRN/PLK1/CENPF/KIF18A/SPC24/MAP4K4/PIFO/KIF4A/PSRC1/KIF20B	31
MF	GO:0005201	extracellular matrix structural constituent	20/458	172/18368	1.16402e-08	2.394e-06	2.18918e-06	NPNT/FBLN1/COL4A1/NID1/COL1A1/MFAP2/COL5A2/COL5A3/NID2/COL15A1/FBN2/COL5A1/COL4A2/PCOLCE/CTHRC1/FN1/COL6A2/LAMA4/LTBP1/COL3A1	20
MF	GO:0030020	extracellular matrix structural constituent conferring tensile strength	9/458	41/18368	5.94044e-07	9.16312e-05	8.37914e-05	COL4A1/COL1A1/COL5A2/COL5A3/COL15A1/COL5A1/COL4A2/COL6A2/COL3A1	9
MF	GO:0017116	single-stranded DNA helicase activity	6/458	23/18368	1.63707e-05	0.00202015	0.00184731	MCM7/DSCC1/MCM6/RAD51/MCM2/MCM5	6
MF	GO:0003777	microtubule motor activity	9/458	69/18368	5.18213e-05	0.00532895	0.00487302	KIF18B/KIF11/KIF2C/KIF20A/KIF23/KIFC1/KIF18A/KIF4A/KIF20B	9
MF	GO:0048407	platelet-derived growth factor binding	4/458	11/18368	0.000109543	0.00965545	0.00882935	COL4A1/COL1A1/COL5A1/COL3A1	4
MF	GO:0140097	catalytic activity, acting on DNA	16/458	229/18368	0.000213779	0.014465	0.0132274	FEN1/RECQL4/MCM7/POLE2/HELLS/RAD54L/DSCC1/TOP2A/MCM6/RAD51/MCM2/EXO1/DNMT1/POLD1/MCM5/DNASE1L3	16
MF	GO:0016538	cyclin-dependent protein serine/threonine kinase regulator activity	7/458	50/18368	0.00022627	0.014465	0.0132274	CCNA2/CKS2/CCNB2/CDKN2A/CKS1B/CCNF/CCNB1	7
MF	GO:0043394	proteoglycan binding	6/458	36/18368	0.000240051	0.014465	0.0132274	FCN2/CTSK/NID1/COL5A3/COL5A1/FN1	6
MF	GO:0003697	single-stranded DNA binding	11/458	123/18368	0.000257885	0.014465	0.0132274	RECQL4/RAD51AP1/MCM7/RAD54L/CDC45/HROB/HMGB2/MCM6/RAD51/MCM2/MCM5	11
MF	GO:0106310	protein serine kinase activity	21/458	360/18368	0.000296121	0.0147205	0.013461	MELK/PKN3/NEK6/AURKB/BUB1B/NEK2/BUB1/AURKA/CHEK1/PHKG1/CHEK2/CDK6/PLK1/PKMYT1/CDK1/MAP4K4/TTK/MASTL/PBK/PLK4/CDC7	21
MF	GO:0005518	collagen binding	8/458	69/18368	0.000310156	0.0147205	0.013461	CTSK/NID1/COL5A3/NID2/MMP9/PCOLCE/FN1/COL6A2	8
MF	GO:0003678	DNA helicase activity	8/458	72/18368	0.000416039	0.0166776	0.0152507	RECQL4/MCM7/RAD54L/DSCC1/MCM6/RAD51/MCM2/MCM5	8
MF	GO:0043138	3'-5' DNA helicase activity	4/458	15/18368	0.000418546	0.0166776	0.0152507	RECQL4/MCM6/MCM2/MCM5	4
MF	GO:0042393	histone binding	16/458	244/18368	0.000434534	0.0166776	0.0152507	PHF19/NCAPD2/CKS2/UHRF1/NAP1L2/CHAF1B/HJURP/CBX2/PSME4/MCM2/H2AX/TONSL/ASF1B/CKS1B/NCAPG2/ATAD2	16
MF	GO:0008094	ATP-dependent activity, acting on DNA	10/458	111/18368	0.000459514	0.0166776	0.0152507	RECQL4/MCM7/HELLS/RAD54L/DSCC1/TOP2A/MCM6/RAD51/MCM2/MCM5	10
MF	GO:0003688	DNA replication origin binding	4/458	16/18368	0.000547124	0.0175221	0.0160229	CDC45/CDC6/MCM2/MCM5	4
MF	GO:0035173	histone kinase activity	4/458	16/18368	0.000547124	0.0175221	0.0160229	AURKB/AURKA/CHEK1/CDK1	4
MF	GO:0003774	cytoskeletal motor activity	10/458	114/18368	0.000567977	0.0175221	0.0160229	KIF18B/KIF11/KIF2C/KIF20A/KIF23/KIFC1/KIF18A/KIF4A/MYH14/KIF20B	10
MF	GO:0008574	plus-end-directed microtubule motor activity	4/458	17/18368	0.000701458	0.0206095	0.0188462	KIF18B/KIF11/KIF18A/KIF20B	4
MF	GO:0016887	ATP hydrolysis activity	16/458	272/18368	0.00138413	0.0388185	0.0354973	ATP8B3/DDX39A/KIF18B/RECQL4/MCM7/RAD54L/KIF2C/KIF20A/KIF23/KIFC1/MCM6/KIF18A/MCM2/MCM5/KIF20B/ATAD2	16
MF	GO:0004674	protein serine/threonine kinase activity	20/458	386/18368	0.00175144	0.0469842	0.0429644	MELK/PKN3/NEK6/AURKB/NEK2/AURKA/CHEK1/PHKG1/CHEK2/CDK6/PLK1/PKMYT1/CDK1/MAP4K4/TTK/MASTL/PBK/PLK4/CDC7/LTBP1	20
MF	GO:0000217	DNA secondary structure binding	5/458	36/18368	0.00187877	0.0482111	0.0440863	HMGA1/RECQL4/RAD51AP1/H1-0/HMGB2	5
MF	GO:0070182	DNA polymerase binding	4/458	22/18368	0.00195345	0.0482111	0.0440863	FANCI/FANCD2/CDT1/RAD51	4
MF	GO:0042056	chemoattractant activity	5/458	37/18368	0.0021285	0.0505108	0.0461892	VEGFC/PGF/WNT5A/GDNF/HMGB2	5
MF	GO:0140297	DNA-binding transcription factor binding	20/458	394/18368	0.0022239	0.0508201	0.046472	HMGA1/NEK6/NR4A3/PITX1/GATA4/TCF3/KLF4/TGFB1I1/AR/YWHAH/NR0B2/CDKN2A/NR4A2/ISL1/MYC/CENPF/HOXC13/GATA1/NCAPG2/DUSP26	20
KEGG	hsa04110	Cell cycle	28/203	126/8112	2.18874e-19	5.44997e-17	5.09171e-17	CDC20/ESPL1/CCNA2/BUB1B/MCM7/SKP2/CCNB2/CDC45/BUB1/YWHAH/CDKN2A/CHEK1/CHEK2/MYC/CDK6/CDC25C/PLK1/MCM6/PKMYT1/CDK1/CDC6/MCM2/TTK/CDC25A/PTTG1/CDC7/MCM5/CCNB1	28
KEGG	hsa04114	Oocyte meiosis	15/203	131/8112	8.35411e-07	0.000104009	9.71715e-05	CDC20/ESPL1/CCNB2/AR/BUB1/YWHAH/AURKA/CDC25C/PLK1/PKMYT1/CDK1/FBXO5/ADCY5/PTTG1/CCNB1	15
KEGG	hsa03460	Fanconi anemia pathway	9/203	54/8112	6.46131e-06	0.000472532	0.000441469	RMI2/FANCI/UBE2T/FANCC/FANCD2/FANCA/RAD51/FANCG/FANCE	9
KEGG	hsa04218	Cellular senescence	15/203	156/8112	7.59087e-06	0.000472532	0.000441469	CCNA2/MYBL2/GATA4/CCNB2/CXCL8/CDKN2A/CHEK1/CHEK2/MYC/CDK6/CDK1/FOXM1/CDC25A/EIF4EBP1/CCNB1	15
KEGG	hsa04115	p53 signaling pathway	10/203	73/8112	1.21391e-05	0.00060453	0.00056479	GTSE1/CCNB2/RRM2/CDKN2A/CHEK1/TP53I3/CHEK2/CDK6/CDK1/CCNB1	10
KEGG	hsa03030	DNA replication	7/203	36/8112	2.49711e-05	0.0010363	0.000968177	FEN1/MCM7/POLE2/MCM6/MCM2/POLD1/MCM5	7
KEGG	hsa04914	Progesterone-mediated oocyte maturation	11/203	102/8112	4.4696e-05	0.0015899	0.00148539	CCNA2/CCNB2/BUB1/AURKA/CDC25C/PLK1/PKMYT1/CDK1/CDC25A/ADCY5/CCNB1	11
KEGG	hsa04974	Protein digestion and absorption	10/203	103/8112	0.000240219	0.0074768	0.0069853	COL4A1/COL1A1/COL5A2/COL5A3/COL15A1/COL5A1/COL4A2/COL6A2/SLC7A7/COL3A1	10
KEGG	hsa04512	ECM-receptor interaction	9/203	88/8112	0.000333127	0.00921652	0.00861066	NPNT/COL4A1/IBSP/COL1A1/HMMR/COL4A2/FN1/COL6A2/LAMA4	9
KEGG	hsa05222	Small cell lung cancer	9/203	92/8112	0.00046475	0.0115723	0.0108116	CKS2/COL4A1/SKP2/COL4A2/MYC/CDK6/FN1/LAMA4/CKS1B	9
KEGG	hsa04390	Hippo signaling pathway	11/203	157/8112	0.00189589	0.042916	0.0400949	BMP7/SNAI2/AMH/FZD8/TEAD4/YWHAH/WNT5A/WNT10B/BIRC5/MYC/AREG	11
