# Supplementary material for: Identification of a ferroptosis-related long noncoding RNA signature with a prognostic value in adrenocortical carcinoma
Source: Front Genet. 2022 Nov 15;13:949457. doi: 10.3389/fgene.2022.949457 (PMC9705333; doi:10.3389/fgene.2022.949457)
Supplement: Supplementary file 4 [file Table4.XLSX]

## Sheet: Sheet1
Table S4. Annotations and potential mechanisms of 24 FerRLs involved in ACC.
LncRNA symbol	Ensemble ID	Cell Source	DataSets	Potential mechanisms	References (PMID)
AC046143.1	ENSG00000229334	Pancreatic islet Immortalized myoblast KD3 Lin-CD34+CD38+ bone marrow Lin-CD34+CD38- bone marrow HUVEC MM34EM	GSE81547 GSE79920 GSE75478 GSE75478 GSE81252 GSE110499	AC046143.1 was categized as a deleterious factor in glioblastoma and might be involved in immune response in tumors.	33665208
AC099850.3	ENSG00000265415	IMR90 fibroblast DCX-_D26 Immortalized myoblast KD3 Cultured embryonic stem cells Single cell mRNA-seq_CSC8 Intermediate reprogrammed cells iPSC 409B2 Myoblast_Cell T0_CT_A HUVEC Universal Human Reference H9 cells differentiated for 36 hours Neuronal progenitor cells differentiated from H1 HCT116_Cell line_batch1 BJ_MYO_R1_T0	GSE94979 GSE93593 GSE79920 GSE86982 GSE57872 GSE90014 GSE75140 GSE52529 GSE81252 GSE88850 GSE75748 GSE75748 GSE81861 GSE105211	AC099850.3 was up-regulated in various tumors; AC099850.3 could promote tumor proliferation and invasion through PRR11/PI3K/AKT axis and could be involved in ferroptosis of colorectal cancer.	31391008 35154469 34675976 35741856
LINC01614	ENSG00000230838	Pancreas	GSE83139	LINC01614 facilitates tumor progression in multiple tumors. Eg, LINC01614 promotes osteosarcoma progression via miR-520a-3p/SNX3 axis; downregulated LINC01614 ameliorates hypoxia/teoxygenation-stimulated myocardial injury by directly sponging microRNA-138-5p; LINC01614 acts as non-favorable prognostic biomarker regulated by TGFβ and focal adhesion kinase (FAK) signaling, and is associated with im…	33753211 32231469 32547064 31263577 35047016
LASTR	ENSG00000242147	Squamous cell carcinoma Melanoma cell line BJ_MYO_R1_T0	GSE84323 GSE108383 GSE105211	LASTR is upregulated in several types of epithelial cancers due to the activation of the stress-induced JNK/c-JUN pathway; LASTR promotes lung cancer progression through the miR-137/TGFA/PI3K/AKT axis. knock down of LASTR repressed cell growth and migration and may trigger ferroptosis in gastric cancer.	31956895 35281858 35137922
DPP4-DT	ENSG00000230918	Human dermal fibroblasts Pancreatic islet PDX Intermediate reprogrammed cells Extravillous trophoblast of Week 24 EpCAM+ cells hiPSC-derived SFTPC+ cells PDX iPSC line TkDA3-4 iPSC line TkDA3-4 Human foreskin fibroblast	GSE108849 GSE81547 GSE69405 GSE90014 GSE89497 GSE90813 GSE90813 GSE73121 GSE81252 GSE81252 GSE75748	Not available.	Not available.
AL391422.4	ENSG00000270504	Not available.	Not available.	Not available.	Not available.
LINC01503	ENSG00000233901	Squamous cell carcinoma	GSE84323	LINC01503 promotes tumorigenesis and progression in gastric cancer and glioma by regulating Wnt Signaling, and promotes the progression of hepatocellular carcinoma via activating MAPK/ERK pathway. These signaling pathways might be involved in ferroptosis.	32207034 30840283 32547318
LINC01843	ENSG00000251169	Cultured embryonic stem cells	GSE86977	LINC01843 is involved in ferroptosis in lung adenocarcinoma, and might be associated with ferroptosis in many tumors.	34367250
AC008105.2	ENSG00000267121	A549_Cell line_batch1	GSE81861	Not available.	Not available.
AC004816.2	ENSG00000275630	Not available.	Not available.	Not available.	Not available.
AC112715.1	ENSG00000224132	Not available.	Not available.	Not available.	Not available.
AC012073.1	ENSG00000271936	Human embryo Intermediate reprogrammed cells Undifferentiated human embryonic stem cells	E_MTAB_3929 GSE90014 GSE85917	AC012073.1 is involved in the ferroptosis of hepatocellular carcinoma, and might be associated with ferroptosis in many tumors.	35581934
LINC00460	ENSG00000233532	LC2ad Melanoma cell line	DRA002730 GSE108383	LINC00460 is involved in ferroptosis and immune microenvironment in patients with clear cell renal cell carcinoma, and promotes tumor development in multiple tumors by sponging miRNAs.	35350243 33789360
U62317.1	ENSG00000272821	Breast Cell line Human embryo CFPAC-1_None_Microraft Lin-CD34+CD38+ bone marrow Single dendritic cell Single cell from PCa cell line Lineage-confirmed PCa CTC ALL-199_bulk M94 untreated PDX Huh7 Human embryonic stem cell Brain Brain K562 cell line LCL-derived iPSC Melanoma cell line HCT116_Cell line_batch1 Melanoma cells	GSE118389 GSE76312 E_MTAB_3929 GSE85183 GSE75478 GSE80212 GSE67980 GSE67980 GSE83142 GSE110496 GSE87237 GSE84465 GSE84465 GSE98734 GSE77288 GSE108383 GSE81861 GSE99330	U62317.1 was tended to be involved in the lipid metabolic process and was closely associated with tumor immune microenvironment in many cancers.	32351944 35812755
BX470102.1	ENSG00000238279	Single cell from PCa cell line	GSE67980	Not available.	Not available.
LINC02268	ENSG00000248174	Not available.	Not available.	Not available.	Not available.
GAPLINC	ENSG00000266835	Human embryo Melanoma cell line	E_MTAB_3929 GSE108383	GAPLINC modulates the immune response during endotoxic shock. GAPLINC promotes gastric cancer cell proliferation by acting as a molecular sponge of miR-378 to modulate MAPK1 expression; GAPLINC regulates CD44-dependent cell invasiveness and associates with poor prognosis of gastric cancer.	33568531 29785127 25277524
MYOSLID	ENSG00000229647	Immortalized myoblast KD3	GSE79920	MYOSLID involves in immune microenvironment infiltration in multiple tumors such as colon adenocarcinoma, and functions as a competing endogenous RNA to regulate MCL-1 expression by sponging miR-29c-3p in gastric cancer.	35747790 31497917
AC123912.4	ENSG00000268555	Human embryo Human embryo Lin-CD34+CD38+ bone marrow iPSC line TkDA3-4 Ductal cell Acinar cell Ductal cell	E_MTAB_3929 E_MTAB_3929 GSE75478 GSE81252 E_MTAB_5061 E_MTAB_5061 E_MTAB_5061	Not available.	Not available.
AC091057.1	ENSG00000187951	Single cell from PCa cell line PBMC HCT116_Cell line_batch1	GSE67980 GSE94820 GSE81861	AC091057.1 involves in immune microenvironment infiltration in lung adenocarcinoma, which might be related to ferroptosis.	32596372
DGUOK-AS1	ENSG00000237883	Breast Breast K562 myeloid leukemia Patient 2 single cell RNA-Seq Subcutaneous metastasis Human embryo Pancreatic islet Pancreatic islet Pancreatic islet DCX-_D125 Cell line Bone marrow Immortalized myoblast KD3 Pancreas Primary foreskin fibroblast cells Gonad Human embryo Single cell mRNA-seq_CSC8 CFPAC-1_None_Microraft Lin-CD34+CD38+ bone marrow Lin-CD34+CD38- bone marrow Lin-CD34+CD38- bone ma…	GSE118389 GSE118389 GSE94979 GSE79102 GSE81383 PRJEB8994 GSE81547 GSE81547 GSE81547 GSE93593 GSE76312 GSE76312 GSE79920 GSE83139 GSE66053 GSE79280 E_MTAB_3929 GSE57872 GSE85183 GSE75478 GSE75478 GSE75478 GSE89232 GSE89497 GSE89497 GSE90813 GSE63818 GSE67980 GSE67980 GSE113127 GSE81252 GSE110499 GSE84465 GSE84465 GSE98734 GSE88850 GSE75748 GSE81861 GSE81861 GSE109979 GSE99330	DGUOK-AS1 acts as a tumor promoter through regulating miR-204-5p/IL-11 axis.	34786212
PRKAR1B-AS1	ENSG00000237181	Melanoma cell line Melanoma cells	GSE108383 GSE99330	The role of PRKAR1B-AS1 in ferroptosis is not clear, while PRKAR1B-AS2 promotes tumorigenesis, survival, and chemoresistance via the PI3K/AKT/mTOR pathway.	33668685
MIR222HG	ENSG00000270069	LC-MBT-15 Bone marrow LC2/ad-R Single cell from PCa cell line MSC Brain Human foreskin fibroblast Melanoma cell line HCT116_Cell line_batch1 H1_Cell line_batch1	GSE69405 GSE76312 DRA001287 GSE67980 GSE81252 GSE84465 GSE75748 GSE108383 GSE81861 GSE81861	MIR222HG functions as a modulator of argonaute-mediated RNA-induced silencing complex, while the role in ferroptosis needs further study.	29540675
AL513477.2	ENSG00000272420	Not available.	Not available.	Not available.	Not available.
