# Supplementary material for: Identification of a ferroptosis-related long noncoding RNA signature with a prognostic value in adrenocortical carcinoma
Source: Front Genet. 2022 Nov 15;13:949457. doi: 10.3389/fgene.2022.949457 (PMC9705333; doi:10.3389/fgene.2022.949457)
Supplement: Supplementary file 6 [file Table5.XLSX]

## Sheet: Sheet1
Table S5. Differentially expressed genes between the low-risk group and high-risk group.
Gene	lowMean	highMean	logFC	pValue	FDR
IGFL2-AS1	38.6146	2.61017	-3.88693	0.0134706	0.0462703
SLPI	1230.42	111.822	-3.45987	0.00412725	0.0202371
REG3G	8.2343	0.82151	-3.3253	0.00612662	0.0268558
SCGN	5.2042	0.549818	-3.24265	0.00265146	0.0149302
KLK1	107.501	12.5232	-3.10167	0.0056852	0.0253103
MTRNR2L1	144.998	16.9609	-3.09575	0.000146755	0.00192692
MTND4P24	20.1938	3.06181	-2.72146	0.000253765	0.00283267
GSTA2	90.825	14.2248	-2.67468	0.000489978	0.00449258
RAB37	2.48522	0.403374	-2.62318	0.0113436	0.0411336
CYP11B2	19.4565	3.77946	-2.364	0.0125731	0.0444602
ANK1	1.97912	0.389067	-2.34677	0.000892589	0.00692029
KLK10	2.83065	0.586465	-2.27101	1.29522e-05	0.000338893
GOLT1A	1.8455	0.395178	-2.22343	0.00724319	0.0300669
AC123912.4	14.693	3.2115	-2.19381	0.000621833	0.0053286
MTCO1P53	4.17634	0.919611	-2.18314	0.00197395	0.012037
ACOT11	1.65358	0.365681	-2.17694	5.1533e-06	0.00017532
NR0B2	52.3497	11.7107	-2.16035	0.00884037	0.0347546
NTSR2	2.85285	0.667467	-2.09563	0.00151099	0.0100883
FCN2	43.7197	10.2547	-2.09199	0.000679468	0.00570844
MASP1	1.89078	0.468414	-2.01313	0.00670155	0.0284778
CD164L2	2.33495	0.62707	-1.8967	0.00465149	0.0221113
ADGRV1	6.49677	1.8396	-1.82033	0.000214911	0.00252249
GATA1	6.93046	2.05269	-1.75544	0.0103723	0.0387888
DNASE1L3	4.59124	1.41569	-1.69737	0.0027801	0.0153203
GSTA1	997.938	309.425	-1.68936	0.000797519	0.00637848
MTATP8P2	10.0477	3.13568	-1.68002	0.00171582	0.0109186
BEX5	8.63069	2.75958	-1.64503	0.00103548	0.00760891
MTND5P11	1.60623	0.529605	-1.60069	0.00197395	0.012037
CLDN3	3.65439	1.22183	-1.58058	0.00466873	0.0221113
AC093809.1	4.74499	1.60774	-1.56137	0.000926513	0.00708214
LMOD1	11.6733	3.95845	-1.56021	0.00133673	0.00919412
AL645924.1	2.0013	0.69534	-1.52515	0.000685194	0.00570844
PIFO	2.14524	0.748017	-1.52	1.2413e-05	0.000326723
C3	191.021	67.6008	-1.49862	8.25324e-06	0.000246236
BHMT2	3.26524	1.1907	-1.45538	4.80709e-05	0.000856038
MTCO1P2	2.11048	0.773241	-1.44858	2.86252e-05	0.000586765
PPL	7.73301	2.83997	-1.44515	0.00328551	0.0171216
SYN1	4.97662	1.89032	-1.39653	0.000366103	0.00362194
PHKG1	2.99936	1.14836	-1.38508	0.0146496	0.0491353
BANK1	1.80629	0.699969	-1.36767	0.00287518	0.0156787
MTND4LP30	2.22522	0.867561	-1.35891	0.00234589	0.0136131
DNALI1	2.29266	0.895753	-1.35585	1.94216e-05	0.00045081
EPN3	5.07675	1.98803	-1.35257	0.0116753	0.0419495
G0S2	103.576	40.5757	-1.35201	5.7799e-05	0.000987608
SLC7A4	4.562	1.82524	-1.32158	4.81781e-06	0.000169471
BX293535.1	2.14681	0.863238	-1.31436	0.00825537	0.0330708
CLTRN	1.96955	0.810302	-1.28134	0.00307419	0.0164029
GRIA3	4.44916	1.83398	-1.27856	2.1418e-05	0.000482414
ACADL	6.86987	2.83486	-1.27701	4.14802e-05	0.00077219
MT-RNR1	8644.7	3612.57	-1.25879	0.000543652	0.00479566
NME5	5.36609	2.25479	-1.25088	1.67518e-05	0.000409701
RARRES2	427.482	180.082	-1.24721	0.00242748	0.0139516
LY6D	63.653	26.8859	-1.24338	0.00211579	0.0126051
RNF180	1.61968	0.689877	-1.2313	5.74354e-07	3.51931e-05
CPNE4	2.73579	1.16564	-1.23084	0.000269536	0.00295659
NAP1L2	7.21457	3.09928	-1.21898	0.000243485	0.00274209
PTGFR	2.92617	1.27101	-1.20304	0.0100478	0.0379069
MTRNR2L2	2.15061	0.936388	-1.19957	0.00507282	0.023369
EMB	22.0598	9.62273	-1.1969	0.000543652	0.00479566
MT-ND4L	8086.39	3534.15	-1.19413	3.9891e-05	0.000745309
SLC29A1	54.9782	24.1265	-1.18824	0.000565196	0.00495503
RORC	2.32419	1.02091	-1.18687	0.013268	0.0460601
MPP6	3.02399	1.33347	-1.18127	0.00387212	0.0192878
MTCO2P12	17.8594	7.91167	-1.17463	0.000711811	0.00585741
FAM155B	1.82715	0.81108	-1.17168	0.0012434	0.00870455
DUSP26	6.46666	2.87155	-1.17119	0.000797519	0.00637848
AP000763.2	8.77474	3.9017	-1.16925	0.000828126	0.00656795
RUNDC3A	7.24326	3.2461	-1.15793	0.00234589	0.0136131
MYH14	3.29159	1.47905	-1.15412	0.00317827	0.0167311
SYTL5	2.05385	0.92485	-1.15104	0.00170076	0.0109186
LDHD	11.0812	4.99236	-1.15031	0.00211579	0.0126051
B3GNT8	8.35059	3.77309	-1.14613	0.000396621	0.0038602
MTATP8P1	4.79844	2.16878	-1.14568	0.000181632	0.00225742
KCNK15	3.41808	1.55169	-1.13934	0.00165627	0.0106647
MTRNR2L8	3.58077	1.62896	-1.13631	0.0012434	0.00870455
PLCXD3	6.33411	2.90556	-1.12432	0.00197395	0.012037
ELAPOR2	2.51185	1.15524	-1.12056	0.00980588	0.0371535
F8	5.38724	2.47958	-1.11945	0.00952136	0.0363534
SERPINI1	9.13958	4.21331	-1.11717	0.00387212	0.0192878
SLC46A3	12.0101	5.56024	-1.11103	0.0116753	0.0419495
CYP3A5	8.453	3.91372	-1.11092	6.93422e-05	0.0011194
TRIM55	1.75597	0.815572	-1.10638	0.0113436	0.0411336
SMKR1	1.62135	0.756967	-1.09889	9.48644e-05	0.00140777
RRAD	14.9325	7.00065	-1.09289	0.0138501	0.0472602
FBXO2	37.0144	17.4748	-1.08281	0.00242748	0.0139516
ADCY5	2.06849	0.978371	-1.08012	0.00485112	0.0226035
MT-RNR2	38557.6	18246.5	-1.07939	0.000287066	0.00308069
ARHGEF37	1.59863	0.757935	-1.07669	0.00516879	0.0236202
RAI2	8.76395	4.15669	-1.07615	0.000275541	0.0029908
AC114801.3	1.70385	0.81104	-1.07095	0.0120156	0.0428746
MSX2	1.80691	0.861752	-1.06818	0.0127221	0.0445999
GSTA7P	8.76093	4.17883	-1.06799	0.00146172	0.00989853
AR	1.94922	0.935416	-1.05922	0.0116753	0.0419495
FAAH2	7.14561	3.43675	-1.05601	0.00211579	0.0126051
SNCG	432.692	208.657	-1.0522	0.000128929	0.00175556
CYP39A1	3.05289	1.47339	-1.05104	0.00211579	0.0126051
REEP6	135.492	66.1174	-1.03511	6.36313e-06	0.00020371
AC007036.1	2.7145	1.32558	-1.03407	0.00508492	0.0234153
TSPAN12	116.714	57.5341	-1.02049	0.00362705	0.0184378
IGSF11	1.37463	0.678396	-1.01884	0.000311463	0.00323882
ELOVL7	4.76392	2.3701	-1.0072	0.000146755	0.00192692
ZNF385B	2.20645	1.09886	-1.00573	0.00481378	0.0226035
CALB2	47.8692	23.9255	-1.00055	5.52079e-05	0.000951898
ETV4	2.38254	4.76746	1.00072	0.00426762	0.0207059
AC016394.1	0.670025	1.34077	1.00078	0.0120156	0.0428746
MIR503HG	11.6265	23.2762	1.00144	0.000685175	0.00570844
CYP26B1	1.22873	2.46038	1.00171	0.00103548	0.00760891
TLCD1	2.74938	5.50812	1.00245	0.000685175	0.00570844
CCNF	1.1445	2.29722	1.00517	0.000264446	0.00290635
RUSC1	4.3144	8.66745	1.00645	7.06407e-06	0.000216423
FBXO10	1.6248	3.26714	1.00777	0.000166848	0.00211992
ARPC2	13.9161	28.0341	1.01043	6.78286e-08	7.73042e-06
ALX4	1.77804	3.5822	1.01056	0.0118948	0.042711
AFMID	1.74108	3.50993	1.01146	0.000140573	0.0018782
ASH1L-AS1	0.895769	1.80725	1.0126	1.37256e-05	0.000353117
SNHG32	35.3687	71.3837	1.01312	1.12192e-05	0.00030444
MOB4	13.3028	26.8966	1.01569	0.00234589	0.0136131
DSCC1	1.45213	2.93857	1.01695	6.33255e-05	0.00105361
NCAPD2	6.53057	13.2339	1.01896	4.85931e-08	6.1535e-06
COLGALT1	12.0464	24.416	1.01923	9.1482e-06	0.000262625
DACH1	1.55951	3.16251	1.01998	0.00278257	0.0153203
ST7-AS1	0.733	1.48809	1.02158	0.00234589	0.0136131
SNHG12	1.35136	2.74378	1.02176	1.2413e-05	0.000326723
NR1H3	1.23745	2.51627	1.02392	0.0134648	0.0462641
PSME4	4.35753	8.86396	1.02444	0.000103625	0.00150065
SNAI2	7.68902	15.6574	1.02597	0.000337764	0.00344629
PAQR6	1.09829	2.23999	1.02823	0.00103548	0.00760891
GNB4	1.44631	2.95511	1.03083	0.00328551	0.0171216
H1-0	31.1193	63.5837	1.03085	0.000214911	0.00252249
AL513165.1	5.45414	11.1487	1.03146	0.00268786	0.0149724
CDK6	3.52253	7.20317	1.03202	0.0050077	0.0231064
NAT14	9.58824	19.6374	1.03427	0.000181632	0.00225742
POLD1	3.41661	7.00408	1.03563	4.54291e-08	5.88358e-06
DOT1L	2.62519	5.38311	1.03602	1.2413e-05	0.000326723
HOXC9	1.83555	3.76403	1.03606	0.00154277	0.010146
DENND4B	4.18326	8.58393	1.03701	2.19146e-09	9.60617e-07
TGIF2	2.06584	4.24035	1.03745	0.000522865	0.00467746
KNSTRN	2.67965	5.50243	1.03802	8.68048e-07	4.53814e-05
PCAT6	2.3124	4.75385	1.03971	0.0100979	0.0379069
COX20	1.4065	2.8934	1.04066	5.7799e-05	0.000987608
TIMELESS	4.17344	8.59083	1.04156	2.84777e-06	0.000110771
ADGRE5	7.29753	15.0273	1.04211	0.00455101	0.0216477
TUBB4B	78.4683	161.621	1.04243	7.72117e-07	4.21044e-05
FANCE	0.923604	1.90294	1.04288	1.84902e-05	0.000436299
SKP2	3.96399	8.18162	1.04543	8.3009e-05	0.00126987
LBHD1	1.6569	3.41987	1.04546	0.00924414	0.0356051
ABHD3	1.6767	3.46542	1.04741	0.000233591	0.0026649
RPLP0P6	3.96088	8.18824	1.04773	0.00242748	0.0139516
AC092803.1	0.662761	1.37039	1.04803	0.000926513	0.00708214
GAS2L3	1.92028	3.9785	1.0509	4.80709e-05	0.000856038
TCF3	5.89581	12.22	1.05148	4.54291e-08	5.88358e-06
PDCD4-AS1	2.11968	4.39644	1.05249	9.62922e-06	0.000270306
TEAD4	1.68271	3.49393	1.05407	0.00219011	0.0129532
IFFO2	2.56566	5.33061	1.05497	9.91545e-05	0.00145439
RBPMS2	2.23153	4.64372	1.05725	0.00268786	0.0149724
RHEBL1	0.917924	1.91199	1.05863	3.14947e-05	0.000622088
GGH	7.62435	15.8986	1.06021	0.000214911	0.00252249
SLC7A7	1.08507	2.26764	1.0634	0.00297318	0.0160823
AF001548.2	0.916814	1.92049	1.06677	0.000299035	0.0031615
DTYMK	6.78378	14.2169	1.06745	2.60022e-05	0.000551857
MASTL	2.69667	5.65395	1.06808	1.90577e-07	1.57392e-05
YWHAH	25.5134	53.6456	1.0722	6.36313e-06	0.00020371
CHEK2	2.19343	4.61483	1.07309	0.000197623	0.00237585
DZIP1	0.785983	1.65372	1.07314	0.00190631	0.0117757
CENPO	1.24797	2.62609	1.07334	1.09484e-06	5.40166e-05
AL121899.1	1.0466	2.20649	1.07604	0.0148196	0.0496908
ADAT3	0.955894	2.01603	1.07659	0.000264446	0.00290635
JPH2	0.654293	1.38237	1.07914	0.00897406	0.0348951
LPAR2	0.820989	1.73968	1.08338	0.00115605	0.00823983
TONSL	1.51591	3.2145	1.08441	3.94506e-06	0.000144572
FARP1	2.66499	5.66687	1.08842	0.000685175	0.00570844
AC124798.1	1.08209	2.30395	1.09029	0.00197395	0.012037
HOXB8	1.51369	3.22977	1.09336	0.00924414	0.0356051
TUBB	85.7677	183.083	1.09399	4.68528e-09	1.52566e-06
PGF	1.92895	4.12201	1.09554	0.000659456	0.00557554
LRFN4	2.56461	5.48092	1.09568	0.000412745	0.00394967
CSKMT	0.711955	1.52228	1.09638	4.38027e-05	0.000797475
EIF4EBP1	13.4332	28.7275	1.09663	1.18019e-05	0.000317231
DNMT1	3.61113	7.72671	1.0974	3.01957e-08	4.58854e-06
ROBO1	4.31398	9.24055	1.09896	0.0027801	0.0153203
PHF19	3.672	7.86876	1.09957	1.17121e-09	7.41573e-07
HMGN2P17	1.53243	3.28406	1.09966	5.72816e-06	0.000188682
AMH	2.48397	5.32583	1.10036	0.00485112	0.0226035
KLF4	4.39425	9.43524	1.10244	0.0123644	0.0437496
SLC26A6	1.96443	4.22099	1.10347	1.12192e-05	0.00030444
REEP4	7.88577	16.9538	1.10428	2.81873e-08	4.46181e-06
ZNF469	0.970702	2.08854	1.1054	0.00663308	0.0281974
GINS1	1.66148	3.57705	1.1063	2.47769e-05	0.000533804
LBH	9.03239	19.4661	1.10779	0.00663308	0.0281974
CACNB3	0.773299	1.66747	1.10856	0.000543652	0.00479566
PLK4	0.943079	2.03379	1.10872	3.33356e-07	2.45114e-05
FANCI	1.73165	3.74631	1.11332	6.46866e-07	3.80017e-05
AL589843.1	0.669304	1.44882	1.11414	0.000967764	0.00732535
TOR4A	0.821101	1.78071	1.11682	0.0123644	0.0437496
SEPTIN5	1.4777	3.20725	1.11798	5.7799e-05	0.000987608
HIC2	0.665677	1.44486	1.11804	0.00038108	0.00374411
ZWILCH	1.32184	2.86968	1.11834	2.94795e-07	2.22502e-05
H2AC20	1.95768	4.26183	1.12232	0.00387212	0.0192878
HROB	0.733305	1.59878	1.12449	4.54291e-08	5.88358e-06
TPBG	2.13078	4.64692	1.12489	0.00171582	0.0109186
POC1A	3.40781	7.43468	1.12543	1.45768e-06	6.67194e-05
NEMP1	3.31252	7.22861	1.12579	2.45461e-08	3.99646e-06
DPP10	1.24843	2.72448	1.12587	0.00845896	0.0335445
KIF20B	0.981118	2.1412	1.12592	4.6332e-06	0.000163482
COL15A1	9.73459	21.2455	1.12597	0.000483467	0.00443645
TEDC1	0.75725	1.65278	1.12605	3.73799e-06	0.00013787
HOXB5	1.04358	2.27891	1.1268	0.000522865	0.00467746
VWCE	0.643719	1.40668	1.12779	0.00387212	0.0192878
EPRS1	15.4578	33.7952	1.12848	0.00204375	0.0123176
DDX39A	13.5307	29.5853	1.12865	1.05051e-08	2.44339e-06
VEGFC	3.15329	6.89484	1.12866	0.00845471	0.0335445
ATP8B3	2.03845	4.45948	1.12941	0.0110201	0.0402941
DDAH2	7.15104	15.7207	1.13644	1.59414e-05	0.000397558
TMEM44	1.06423	2.33996	1.13668	0.000113133	0.00159973
TMSB10	642.195	1415.7	1.14043	0.000366103	0.00362194
RPS28P7	204.2	450.994	1.14312	0.000502811	0.0045589
PLXNA2	0.943597	2.0845	1.14346	0.00623608	0.0270856
B4GALT2	5.17145	11.4446	1.14603	1.39907e-08	3.06638e-06
FEN1	8.57105	18.987	1.14747	2.84777e-06	0.000110771
MICAL1	1.24249	2.7538	1.14819	0.000483467	0.00443645
AGAP2-AS1	5.55246	12.3126	1.14893	0.000275541	0.0029908
FBXO5	0.966161	2.14514	1.15074	1.18019e-05	0.000317231
CIP2A	0.810832	1.8107	1.15908	4.39212e-06	0.000158408
AL139099.3	0.91593	2.04902	1.16163	5.49303e-06	0.00018359
GSDMD	5.15491	11.568	1.16612	0.00516879	0.0236202
POLE2	0.693145	1.55768	1.16817	3.73799e-06	0.00013787
FANCG	2.41174	5.42136	1.16858	1.00523e-07	1.05107e-05
TYMSOS	0.67591	1.5217	1.17078	0.00287518	0.0156787
SUV39H2-DT	0.681457	1.53622	1.17269	6.09588e-07	3.65656e-05
CBR3	0.962648	2.17027	1.17279	0.0100979	0.0379069
CKS2	64.7986	146.196	1.17387	1.22042e-07	1.16883e-05
MCM6	5.51163	12.4425	1.17472	1.15974e-06	5.60067e-05
NECAB2	0.621479	1.40365	1.1754	0.00026833	0.0029462
AC108463.1	1.17367	2.65138	1.17572	5.19665e-08	6.23434e-06
TGFB1I1	2.42941	5.48969	1.17612	7.93747e-05	0.00123753
FANCC	0.79486	1.80101	1.18003	2.13565e-08	3.74461e-06
CHAF1B	0.909771	2.06166	1.18023	2.41419e-06	9.96903e-05
PCOLCE	68.7873	156.427	1.18528	0.00234589	0.0136131
NFIL3	8.12762	18.4968	1.18637	1.51679e-05	0.000381609
SLFN13	0.819579	1.8657	1.18676	0.000159883	0.00205432
FAT1	1.76149	4.01383	1.18818	0.000412745	0.00394967
RMI2	4.31489	9.85918	1.19214	4.6332e-06	0.000163482
AP001160.3	1.00219	2.30475	1.20146	2.47769e-05	0.000533804
FANCA	0.631451	1.45417	1.20345	9.07477e-05	0.00135729
KPNA2	9.64104	22.2505	1.20658	8.68048e-07	4.53814e-05
COL4A1	24.7345	57.0867	1.20663	0.00035167	0.00351886
AL590326.1	0.788797	1.82197	1.20778	0.00301378	0.0162864
LRRC17	2.6555	6.13978	1.20921	0.0138501	0.0472602
ARHGAP11A	1.18884	2.76283	1.21659	7.44124e-06	0.000226154
EFNA2	0.760568	1.77226	1.22044	0.00504036	0.0232288
CENPK	0.905873	2.11338	1.22217	7.93747e-05	0.00123753
BMP1	5.33417	12.4505	1.22286	0.000214911	0.00252249
ARHGEF25	1.6695	3.90854	1.22721	0.000337764	0.00344629
PGGHG	1.08349	2.53678	1.22731	0.00107433	0.00781876
CDC6	1.50848	3.54287	1.23182	1.15974e-06	5.60067e-05
HAUS8	1.06583	2.50389	1.23219	3.13513e-07	2.33536e-05
MCM7	9.08103	21.348	1.23317	9.09018e-09	2.42141e-06
TPPP3	2.96676	6.98127	1.2346	0.00211579	0.0126051
COL4A2	29.778	70.0746	1.23464	2.28411e-06	9.50073e-05
ZNF560	0.735833	1.73359	1.23631	0.00315542	0.0167311
DUSP5	15.7063	37.1076	1.24037	6.05033e-05	0.00101555
SYCE2	0.765155	1.81167	1.2435	3.54122e-06	0.00013364
METRNL	3.60781	8.55159	1.24507	0.00924414	0.0356051
FSCN1	57.9355	137.457	1.24646	6.05033e-05	0.00101555
TBXA2R	5.16558	12.2666	1.24774	0.00259839	0.0146386
IMPDH1	8.82348	20.9662	1.24865	0.000502811	0.0045589
TUBB2A	4.15037	9.86375	1.24889	7.83734e-06	0.000236302
MMP17	1.54003	3.66375	1.25036	0.00234589	0.0136131
PSMC3IP	0.893997	2.12762	1.2509	7.7396e-08	8.40078e-06
CHEK1	1.10778	2.64198	1.25395	1.03338e-06	5.23443e-05
AC023043.3	1.46796	3.50466	1.25546	0.000264446	0.00290635
KLF6	8.20998	19.602	1.25555	4.18041e-05	0.00077219
CYTOR	2.42197	5.78662	1.25654	1.90577e-07	1.57392e-05
CCNB1	10.6405	25.4578	1.25854	7.44124e-06	0.000226154
TP53I3	2.65586	6.3784	1.26401	0.003396	0.017545
AC068580.4	0.617654	1.48531	1.26589	0.00440728	0.0211316
UBE2SP1	0.691782	1.66664	1.26855	0.00165627	0.0106647
MCM2	3.62672	8.75752	1.27186	1.09484e-06	5.40166e-05
PLEKHG2	0.999817	2.42149	1.27616	8.68048e-07	4.53814e-05
EID3	0.80531	1.95091	1.27653	0.00328551	0.0171216
TCF19	2.53726	6.18028	1.2844	1.07259e-07	1.0818e-05
NPAS2	1.33375	3.25451	1.28695	0.00022407	0.00258999
HMMR	1.48521	3.63026	1.28941	0.00035167	0.00351886
CA2	3.82754	9.36749	1.29124	0.000337764	0.00344629
GINS2	2.40761	5.9262	1.29951	5.0348e-05	0.000886888
PKN3	1.09879	2.70898	1.30184	3.9891e-05	0.000745309
TEDC2	1.20615	2.97968	1.30475	1.54276e-06	6.97734e-05
HAGLROS	0.68995	1.70647	1.30645	0.000275541	0.0029908
DNM1	1.18969	2.95335	1.31177	0.00190631	0.0117757
MCM5	2.99912	7.44711	1.31214	1.08168e-09	7.25173e-07
HMGB2	16.0088	39.7532	1.3122	3.70731e-08	5.21632e-06
CENPW	5.63894	14.0057	1.31252	7.28011e-07	4.08726e-05
DACT3	0.647895	1.61012	1.31334	9.48644e-05	0.00140777
GINS4	0.611539	1.52099	1.31449	1.18019e-05	0.000317231
GPSM2	0.87152	2.16824	1.31492	7.44124e-06	0.000226154
COL6A2	23.4391	58.3729	1.31638	0.00952136	0.0363534
ARHGEF2	1.4681	3.6569	1.31667	0.00234589	0.0136131
SLC7A1	2.60982	6.50133	1.31678	0.000299035	0.0031615
MYC	6.13198	15.2801	1.31723	2.03969e-05	0.000467733
GJC1	0.682864	1.70827	1.32287	1.22828e-06	5.8086e-05
TMEM54	3.60365	9.02828	1.32499	0.000146755	0.00192692
H2AX	14.786	37.0566	1.3255	6.86301e-07	3.9907e-05
OIP5	1.19226	2.98902	1.32598	6.09588e-07	3.65656e-05
TRIP13	1.72493	4.33072	1.32807	1.61236e-08	3.28144e-06
ZNF738	0.887664	2.23172	1.33007	0.000287066	0.00308069
PNMA6A	1.9948	5.02471	1.33279	9.48644e-05	0.00140777
ZNF367	2.16534	5.4718	1.33742	4.6332e-06	0.000163482
NEK6	3.49232	8.84355	1.34044	0.00469892	0.0221113
LMNB2	6.07583	15.4047	1.34222	9.09018e-09	2.42141e-06
NID1	6.22869	15.8444	1.34697	0.00440728	0.0211316
ATP2A1-AS1	0.80067	2.03695	1.34713	0.000140573	0.0018782
ENC1	8.93397	22.768	1.34963	0.00871097	0.0342654
ECT2	1.88014	4.80645	1.35413	1.94216e-05	0.00045081
COL5A3	2.53524	6.51743	1.36218	0.00980588	0.0371535
FANCD2	0.646055	1.66087	1.36221	1.61236e-08	3.28144e-06
NCAPG2	1.49855	3.86083	1.36534	3.70731e-08	5.21632e-06
AC026401.3	3.7588	9.71277	1.36961	1.08168e-09	7.25173e-07
ATAD2	2.4635	6.37714	1.3722	7.72117e-07	4.21044e-05
OLFML2B	3.7506	9.73307	1.37577	5.72816e-06	0.000188682
ACKR3	7.18747	18.6931	1.37895	0.000767952	0.00618541
FOXD3-AS1	0.6786	1.77207	1.38481	0.000410837	0.00394967
WDR76	0.659108	1.72418	1.38732	3.9891e-05	0.000745309
MTFR2	0.798726	2.08954	1.38741	7.72117e-07	4.21044e-05
FAM189B	6.29022	16.4632	1.38807	1.9325e-06	8.34268e-05
NXN	2.02158	5.30455	1.39174	0.000146755	0.00192692
CDC25C	0.988273	2.5948	1.39264	6.70497e-06	0.000211095
UBE2S	7.91836	20.887	1.39933	4.2532e-07	2.88534e-05
EN1	0.671665	1.786	1.41092	0.0022515	0.0133024
GATA4	1.91349	5.14815	1.42785	0.00386721	0.0192878
AC239859.5	0.711335	1.92709	1.43782	0.00631265	0.0274077
SLC20A1	5.10457	13.8299	1.43793	3.35426e-06	0.000128284
NETO2	4.1734	11.3216	1.43978	1.37256e-05	0.000353117
DMKN	1.19833	3.26192	1.44469	0.00219011	0.0129532
DOC2B	3.26973	8.904	1.44528	9.91545e-05	0.00145439
EZH2	1.4011	3.82483	1.44883	4.00299e-07	2.74832e-05
NID2	1.5133	4.13268	1.44938	0.000446819	0.00417409
AC136475.2	0.760348	2.09437	1.46178	0.000287066	0.00308069
ASF1B	5.98037	16.5863	1.47169	1.09484e-06	5.40166e-05
MXD3	1.34347	3.731	1.4736	1.73604e-09	8.60246e-07
TSKU	3.73749	10.3934	1.47553	0.0100979	0.0379069
SCARA3	1.70083	4.73776	1.47796	0.000233591	0.0026649
CKS1B	3.61296	10.1696	1.49301	1.39907e-08	3.06638e-06
CDKN2A	3.71614	10.4774	1.4954	2.84777e-06	0.000110771
MAP4K4	2.69595	7.61426	1.49791	0.000366103	0.00362194
AURKA	3.49063	9.86785	1.49925	5.19665e-08	6.23434e-06
PSRC1	1.31385	3.72213	1.50232	1.38752e-07	1.28565e-05
TFRC	6.65726	18.9131	1.50639	0.00159861	0.0103992
CDC7	1.26479	3.5948	1.50701	2.94795e-07	2.22502e-05
LOXL2	2.39944	6.82286	1.50768	0.00796208	0.0321217
HOXC10	2.26448	6.44769	1.5096	8.94664e-05	0.00134696
FBN2	2.01614	5.78482	1.52067	0.00138574	0.00945707
ANGPTL4	6.06987	17.4555	1.52395	0.0116753	0.0419495
CDC25A	1.17681	3.39033	1.52654	1.82715e-06	7.97855e-05
PRRX2	2.42981	7.02113	1.53086	0.000190295	0.00232453
NSG1	5.40949	15.653	1.53288	0.00643186	0.027641
CTHRC1	3.49221	10.1338	1.53696	0.000189471	0.00231695
ANG	1.3577	3.93987	1.53699	0.00128929	0.00894888
HOXA11	1.64675	4.7935	1.54146	0.000609062	0.00523677
TBX2-AS1	0.864007	2.51602	1.54203	0.000189471	0.00231695
UBE2T	7.50982	22.0296	1.55259	8.18751e-07	4.40156e-05
DPP10-AS1	2.16596	6.35614	1.55314	0.00682789	0.028776
RACGAP1	2.98967	8.78018	1.55427	3.96804e-08	5.5151e-06
FAM83D	1.61027	4.74375	1.55873	2.41419e-06	9.96903e-05
SPAG5	1.9386	5.7508	1.56874	2.45461e-08	3.99646e-06
RAD51AP1	1.35796	4.03179	1.56998	2.02948e-07	1.61748e-05
SGO2	0.516771	1.53648	1.57203	2.02948e-07	1.61748e-05
TACC3	2.82989	8.41888	1.57288	9.77319e-09	2.42141e-06
AC004080.15	0.665193	1.9942	1.58396	0.00040161	0.00390542
LMNB1	2.84422	8.55328	1.58844	1.22042e-07	1.16883e-05
LTBP1	2.57242	7.75017	1.5911	5.0348e-05	0.000886888
RPS3AP5	0.644712	1.94388	1.59221	0.00952136	0.0363534
PYCR1	2.46642	7.44312	1.59349	0.000311463	0.00323882
CENPU	2.73578	8.28173	1.59798	1.85648e-08	3.41263e-06
LINC00482	0.754408	2.29099	1.60255	0.0103974	0.0387888
RECQL4	2.29895	6.99208	1.60474	7.7396e-08	8.40078e-06
COL5A1	4.98923	15.2471	1.61165	0.00796208	0.0321217
SKA3	0.715745	2.18924	1.61291	1.14423e-07	1.14393e-05
AC120024.1	0.76156	2.33207	1.61458	0.00301095	0.0162788
ENPP6	0.622066	1.91525	1.62239	0.00710762	0.0296724
HELLS	0.657211	2.02695	1.62488	2.1608e-07	1.71018e-05
CDT1	3.8597	11.9164	1.62639	7.72117e-07	4.21044e-05
STMN1	9.06439	28.0109	1.62771	5.66869e-10	7.25173e-07
LAMA4	1.9646	6.07278	1.62812	1.76009e-05	0.000418783
TUBB6	3.96158	12.3638	1.64198	2.94795e-07	2.22502e-05
BCAT1	0.734917	2.29381	1.64209	0.000412745	0.00394967
CERCAM	2.41021	7.54739	1.64682	6.62701e-05	0.00108052
KIF18A	0.487529	1.52797	1.64806	6.78286e-08	7.73042e-06
CBX2	0.621305	1.95128	1.65105	9.20151e-07	4.74523e-05
TPX2	5.98255	18.8191	1.65336	2.28984e-08	3.83783e-06
ANLN	2.3542	7.41987	1.65616	2.55126e-06	0.000104218
TBX2	1.78114	5.61838	1.65735	6.05033e-05	0.00101555
TTK	1.12183	3.55102	1.66238	1.78926e-07	1.53325e-05
AKAP12	0.902303	2.85904	1.66384	0.0138501	0.0472602
FOXM1	2.19473	6.96674	1.66644	2.60498e-07	2.01966e-05
CDKN3	2.51856	8.00887	1.669	3.5439e-07	2.55632e-05
NR4A3	2.19311	6.99686	1.67373	3.00278e-05	0.000602513
KIF23	0.929814	2.96864	1.67479	5.09602e-07	3.24466e-05
ESPL1	0.73527	2.35691	1.68055	1.90577e-07	1.57392e-05
BOK	2.11989	6.82584	1.68702	0.000206099	0.00244933
NRGN	1.86167	6.0008	1.68855	0.00035167	0.00351886
MMP14	17.902	57.9423	1.6945	0.0050077	0.0231064
EBF4	0.904078	2.94151	1.70204	0.000206099	0.00244933
SCT	2.33283	7.60877	1.70558	0.000225514	0.00260404
SLC7A5	3.2216	10.5232	1.70773	0.00307419	0.0164029
BUB1B	0.888482	2.91138	1.71229	1.22042e-07	1.16883e-05
MARVELD1	2.15771	7.11828	1.72203	0.00643186	0.027641
NKX3-2	0.472847	1.56354	1.72537	0.0022515	0.0133024
FOXA2	0.852567	2.83745	1.73471	4.326e-05	0.000797475
CTSK	3.06788	10.2153	1.73543	0.00035167	0.00351886
ZWINT	4.85816	16.2044	1.7379	4.68528e-09	1.52566e-06
WDR62	0.563651	1.89738	1.75113	2.19146e-09	9.60617e-07
CDCA3	1.30499	4.43021	1.76334	3.76681e-07	2.63376e-05
KIF11	1.9258	6.58215	1.7731	1.05051e-08	2.44339e-06
FZD8	0.88829	3.04873	1.77911	0.014245	0.0481893
KIF4A	1.00959	3.46806	1.78036	1.30142e-07	1.23602e-05
WNT5A	0.862308	2.96646	1.78247	0.00197395	0.012037
DTL	1.05207	3.61999	1.78276	6.34784e-08	7.45838e-06
TMSB15A	0.599911	2.0775	1.79203	1.67518e-05	0.000409701
PRC1	2.78552	9.72177	1.80327	9.77319e-09	2.42141e-06
LINC02328	0.525386	1.84528	1.81239	0.0100519	0.0379069
NCAPG	1.11891	3.93287	1.8135	9.41914e-08	1.00327e-05
C1QL4	0.945959	3.33459	1.81766	0.0101911	0.0382442
SHCBP1	1.3954	4.92508	1.81947	8.18751e-07	4.40156e-05
HHIPL2	0.474017	1.67838	1.82406	0.000967972	0.00732535
GPC6	0.621656	2.21593	1.83373	0.00845471	0.0335445
PTTG1	6.13329	22.018	1.84395	1.57625e-07	1.41453e-05
CCNA2	2.72943	9.80524	1.84495	5.19665e-08	6.23434e-06
CENPM	1.64582	6.03451	1.87443	3.23403e-08	4.78678e-06
RAD54L	0.447227	1.66169	1.89357	7.2462e-08	8.17672e-06
TYMS	3.51313	13.1144	1.90032	5.09602e-07	3.24466e-05
KAZALD1	0.861133	3.23837	1.91096	2.04358e-06	8.69054e-05
SFRP1	5.03353	18.938	1.91164	0.00287518	0.0156787
PKMYT1	1.53355	5.80284	1.91988	2.28984e-08	3.83783e-06
RAD51	0.591856	2.24277	1.92196	4.54291e-08	5.88358e-06
CILP2	1.17091	4.47303	1.93363	9.53627e-06	0.000270306
LY75	0.428274	1.63611	1.93367	0.00297318	0.0160823
FN1	13.8396	53.1304	1.94074	0.00663308	0.0281974
GATA3	0.88342	3.39753	1.94331	0.00190631	0.0117757
PHGDH	1.36074	5.24576	1.94676	0.00387212	0.0192878
AFF3	0.624414	2.42656	1.95834	0.00317827	0.0167311
APOBEC3B	2.89256	11.2498	1.95948	2.16068e-06	9.0534e-05
TNFSF13B	4.09294	16.0032	1.96715	0.00586034	0.0258977
VAX2	0.742647	2.90599	1.96828	0.000118187	0.00164868
BUB1	0.911391	3.65562	2.00397	7.23813e-10	7.25173e-07
GTSE1	0.788245	3.17312	2.00919	3.01957e-08	4.58854e-06
KIF18B	0.638901	2.57683	2.01194	2.63066e-08	4.22277e-06
NR4A2	1.11521	4.54198	2.026	0.00387212	0.0192878
LINC01956	0.43036	1.75699	2.02949	0.0013843	0.00945707
LINC00839	0.580024	2.36985	2.03061	0.00623608	0.0270856
NPNT	1.06626	4.35718	2.03084	2.86252e-05	0.000586765
FAM111B	0.518494	2.1199	2.0316	7.72117e-07	4.21044e-05
HOXA11-AS	1.49867	6.16982	2.04155	0.000150541	0.00197436
COL5A2	2.83558	11.7087	2.04586	0.00211579	0.0126051
NEK2	0.878061	3.63437	2.04931	3.46297e-08	4.99588e-06
KIF20A	1.5867	6.5728	2.05048	1.38752e-07	1.28565e-05
PRR11	0.560932	2.34652	2.06462	3.21445e-09	1.22117e-06
CDK1	3.26275	13.6805	2.06796	1.08168e-09	7.25173e-07
CTSV	0.539211	2.26116	2.06814	6.93422e-05	0.0011194
NDC80	0.936206	3.95895	2.08022	1.85648e-08	3.41263e-06
GFRA2	0.563923	2.38754	2.08196	0.00042947	0.00406534
CDCA2	0.420411	1.78053	2.08243	4.34737e-09	1.52566e-06
CDCA8	1.72588	7.31262	2.08306	1.85648e-08	3.41263e-06
UHRF1	0.526302	2.23646	2.08726	3.01957e-08	4.58854e-06
VPREB3	6.92662	29.5446	2.09267	0.00683988	0.028776
AC099850.3	0.61793	2.64809	2.09943	1.77087e-07	1.53325e-05
IQGAP3	0.774322	3.35272	2.11433	6.34784e-08	7.45838e-06
PBK	3.25101	14.087	2.11541	1.47902e-07	1.34851e-05
SPC24	1.35111	5.87447	2.12032	9.09018e-09	2.42141e-06
PCLAF	1.54158	6.72908	2.126	3.5439e-07	2.55632e-05
TOP2A	2.63977	11.5297	2.12687	6.78719e-09	2.09064e-06
CDCA5	1.52192	6.65599	2.12876	2.19146e-09	9.60617e-07
CDC45	0.855123	3.797	2.15066	2.13565e-08	3.74461e-06
SPHK1	0.916545	4.0739	2.15213	0.000565196	0.00495503
CCNB2	1.87948	8.39152	2.1586	4.00299e-07	2.74832e-05
MELK	1.17111	5.24666	2.16353	1.90577e-07	1.57392e-05
BMP7	0.395235	1.78712	2.17686	0.0109753	0.0402941
MFAP2	0.440432	1.99818	2.18169	0.0109396	0.0402941
NUF2	0.998354	4.54783	2.18756	1.60549e-09	8.60246e-07
EXO1	0.486401	2.23285	2.19867	1.5021e-08	3.23009e-06
CENPF	1.09964	5.08185	2.20832	1.08168e-09	7.25173e-07
DLGAP5	0.840926	3.89808	2.21271	8.82406e-08	9.48753e-06
PLK1	1.0869	5.03845	2.21276	1.73604e-09	8.60246e-07
DEPDC1	0.367095	1.7305	2.23696	1.22042e-07	1.16883e-05
CD248	4.1393	19.5583	2.24032	0.00259839	0.0146386
IGF2BP2	1.46631	6.99835	2.25482	0.00772542	0.0314902
FOXD1	0.497476	2.40787	2.27506	2.86252e-05	0.000586765
TROAP	1.26591	6.14261	2.27868	6.78719e-09	2.09064e-06
RRM2	1.9109	9.29292	2.28188	5.09602e-07	3.24466e-05
SPC25	0.813199	3.96379	2.2852	4.03282e-09	1.48265e-06
TK1	3.8438	18.8257	2.2921	4.54291e-08	5.88358e-06
NCAPH	0.662529	3.25336	2.29587	2.43186e-11	2.77159e-07
FBLN1	2.3233	11.4309	2.29869	3.54122e-06	0.00013364
CENPA	0.6875	3.40151	2.30675	5.19665e-08	6.23434e-06
ASPM	0.373755	1.88292	2.33281	7.23813e-10	7.25173e-07
PITX1	1.61742	8.3512	2.36829	7.06407e-06	0.000216423
UBE2C	8.17362	42.4286	2.37599	8.50701e-10	7.25173e-07
GPR153	0.99687	5.17672	2.37656	0.000412745	0.00394967
LRRC38	1.5166	7.87637	2.37669	0.00961604	0.0367026
PRSS35	0.669617	3.52785	2.39738	0.000412745	0.00394967
CKAP2L	0.420463	2.22017	2.40062	9.98723e-10	7.25173e-07
APOA1	12.8486	67.9495	2.40285	0.00317827	0.0167311
COL1A1	16.3333	86.528	2.40535	0.00643186	0.027641
MKI67	0.93195	4.93903	2.4059	2.36718e-09	9.99213e-07
GPR3	0.952243	5.12715	2.42876	0.000634627	0.0053896
BIRC5	1.83275	9.91032	2.43492	3.21445e-09	1.22117e-06
HOXC13	0.833425	4.51582	2.43786	3.27765e-05	0.000646287
CEP55	1.28167	7.07937	2.4656	5.66869e-10	7.25173e-07
KIFC1	1.30019	7.23135	2.47554	3.44998e-10	7.25173e-07
AURKB	1.06466	5.97983	2.48971	9.98723e-10	7.25173e-07
HJURP	0.706801	3.97245	2.49065	9.09018e-09	2.42141e-06
FOLH1	1.25865	7.23314	2.52275	0.00871097	0.0342654
PTK7	0.774447	4.5171	2.54416	4.58904e-05	0.000827553
CXCL8	0.652221	3.80541	2.54462	0.0146496	0.0491353
COL3A1	19.7563	120.566	2.60944	0.00413194	0.0202371
LHB	0.287857	1.79857	2.64343	0.00164968	0.0106647
GREM2	1.29369	8.20059	2.66423	0.0118349	0.0425095
KIF2C	0.882874	5.61788	2.66975	1.26781e-09	7.60485e-07
CDC20	1.89459	13.5164	2.83476	1.08168e-09	7.25173e-07
MYBL2	1.2604	9.06374	2.84622	4.68528e-09	1.52566e-06
SIX2	0.349203	2.53762	2.86134	0.00107427	0.00781876
CDCA7	0.271502	2.06291	2.92565	5.74354e-07	3.51931e-05
MMP9	1.2493	9.75985	2.96574	0.0012434	0.00870455
AL391121.1	0.744011	6.34476	3.09217	0.00820512	0.0328811
PLAC1	0.501745	4.54994	3.18082	0.00150948	0.0100842
IL20RB	0.262887	2.48668	3.2417	0.00643186	0.027641
HMGA1	2.42436	26.2918	3.43894	0.00242748	0.0139516
MUC1	0.185176	2.14632	3.5349	0.000287066	0.00308069
IBSP	0.201857	2.35882	3.54666	0.000990019	0.0074287
ZGLP1	0.69411	8.40683	3.59833	0.00204375	0.0123176
MMP1	0.86261	11.3494	3.71777	0.0050177	0.0231431
AP000851.2	0.455261	6.09394	3.74261	0.00606141	0.0265802
NSMF	5.18859	73.1427	3.8173	7.28011e-07	4.08726e-05
CDHR5	0.239115	3.57385	3.9017	0.00167319	0.0107675
WNT10B	0.223219	4.07867	4.19157	0.00406239	0.0200602
SPRR2B	2.80194	54.0282	4.26921	0.00364756	0.0185337
GDNF	0.212221	4.4549	4.39175	0.00243306	0.0139766
AREG	0.293662	8.1405	4.79289	0.00232853	0.0136131
ISL1	0.0271685	3.41691	6.97461	0.000502303	0.0045589
AC023794.2	0.116226	16.9599	7.18906	0.0120603	0.0430206
HAS1	0.0331061	7.37301	7.79901	0.0013479	0.00926538
