# Supplementary material for: Identification of a ferroptosis-related long noncoding RNA signature with a prognostic value in adrenocortical carcinoma
Source: Front Genet. 2022 Nov 15;13:949457. doi: 10.3389/fgene.2022.949457 (PMC9705333; doi:10.3389/fgene.2022.949457)
Supplement: Supplementary file 7 [file Table7.XLSX]

## Sheet: Sheet1
Table S7. Gene set enrichment KEGG analysis results based on the signature.
NAME	GS<br> follow link to MSigDB	SIZE	ES	NES	NOM p-val	FDR q-val	FWER p-val	RANK AT MAX	LEADING EDGE
KEGG_CELL_CYCLE	KEGG_CELL_CYCLE	125	0.759747	2.07041	0	0	0	4146	tags=58%, list=7%, signal=62%
KEGG_BASE_EXCISION_REPAIR	KEGG_BASE_EXCISION_REPAIR	35	0.786709	2.03473	0	0	0	6359	tags=63%, list=11%, signal=71%
KEGG_OOCYTE_MEIOSIS	KEGG_OOCYTE_MEIOSIS	113	0.663405	1.97193	0	0.000549242	0.001	7106	tags=50%, list=13%, signal=57%
KEGG_P53_SIGNALING_PATHWAY	KEGG_P53_SIGNALING_PATHWAY	68	0.659766	1.92484	0	0.000932765	0.003	5175	tags=41%, list=9%, signal=45%
KEGG_PROGESTERONE_MEDIATED_OOCYTE_MATURATION	KEGG_PROGESTERONE_MEDIATED_OOCYTE_MATURATION	85	0.625621	1.91392	0	0.00121148	0.005	6316	tags=41%, list=11%, signal=46%
KEGG_NUCLEOTIDE_EXCISION_REPAIR	KEGG_NUCLEOTIDE_EXCISION_REPAIR	44	0.731407	1.91016	0	0.00126395	0.006	7114	tags=61%, list=13%, signal=70%
KEGG_HOMOLOGOUS_RECOMBINATION	KEGG_HOMOLOGOUS_RECOMBINATION	28	0.812043	1.90672	0	0.0020874	0.008	6228	tags=71%, list=11%, signal=80%
KEGG_DNA_REPLICATION	KEGG_DNA_REPLICATION	36	0.839789	1.89102	0.00195695	0.0027605	0.013	2112	tags=69%, list=4%, signal=72%
KEGG_PYRIMIDINE_METABOLISM	KEGG_PYRIMIDINE_METABOLISM	98	0.641582	1.88738	0	0.00302218	0.018	11528	tags=61%, list=21%, signal=77%
KEGG_SPLICEOSOME	KEGG_SPLICEOSOME	127	0.716136	1.84199	0	0.00710394	0.033	8248	tags=65%, list=15%, signal=76%
KEGG_PURINE_METABOLISM	KEGG_PURINE_METABOLISM	159	0.568071	1.82258	0	0.00914119	0.045	11528	tags=50%, list=21%, signal=63%
KEGG_MISMATCH_REPAIR	KEGG_MISMATCH_REPAIR	23	0.791047	1.81857	0.00201613	0.00880551	0.048	5621	tags=65%, list=10%, signal=73%
KEGG_RNA_POLYMERASE	KEGG_RNA_POLYMERASE	29	0.688989	1.77815	0	0.017895	0.093	11168	tags=66%, list=20%, signal=82%
KEGG_PATHOGENIC_ESCHERICHIA_COLI_INFECTION	KEGG_PATHOGENIC_ESCHERICHIA_COLI_INFECTION	56	0.644589	1.77745	0.00195695	0.0168714	0.094	11637	tags=57%, list=21%, signal=72%
KEGG_SMALL_CELL_LUNG_CANCER	KEGG_SMALL_CELL_LUNG_CANCER	84	0.599359	1.74805	0.00196464	0.0212528	0.118	7501	tags=44%, list=14%, signal=51%
KEGG_PANCREATIC_CANCER	KEGG_PANCREATIC_CANCER	70	0.609077	1.73826	0	0.0222739	0.126	4588	tags=40%, list=8%, signal=44%
KEGG_RIBOFLAVIN_METABOLISM	KEGG_RIBOFLAVIN_METABOLISM	16	0.688907	1.73448	0.00394477	0.0223969	0.134	1728	tags=31%, list=3%, signal=32%
KEGG_CHRONIC_MYELOID_LEUKEMIA	KEGG_CHRONIC_MYELOID_LEUKEMIA	73	0.614088	1.72401	0.002	0.0257587	0.153	7283	tags=45%, list=13%, signal=52%
KEGG_RENAL_CELL_CARCINOMA	KEGG_RENAL_CELL_CARCINOMA	70	0.575276	1.70196	0.00387597	0.0322231	0.189	8731	tags=44%, list=16%, signal=53%
KEGG_BASAL_TRANSCRIPTION_FACTORS	KEGG_BASAL_TRANSCRIPTION_FACTORS	35	0.632021	1.69795	0.002	0.0317702	0.193	11268	tags=60%, list=20%, signal=75%
KEGG_UBIQUITIN_MEDIATED_PROTEOLYSIS	KEGG_UBIQUITIN_MEDIATED_PROTEOLYSIS	135	0.586805	1.69379	0.00804829	0.0317067	0.199	10162	tags=50%, list=18%, signal=62%
KEGG_N_GLYCAN_BIOSYNTHESIS	KEGG_N_GLYCAN_BIOSYNTHESIS	46	0.635025	1.68574	0.0116732	0.0332416	0.213	14059	tags=65%, list=25%, signal=87%
KEGG_REGULATION_OF_ACTIN_CYTOSKELETON	KEGG_REGULATION_OF_ACTIN_CYTOSKELETON	213	0.550171	1.68365	0.00595238	0.0327257	0.216	14778	tags=56%, list=27%, signal=76%
KEGG_THYROID_CANCER	KEGG_THYROID_CANCER	29	0.647399	1.67952	0.00386847	0.0336978	0.222	17436	tags=86%, list=32%, signal=126%
KEGG_TGF_BETA_SIGNALING_PATHWAY	KEGG_TGF_BETA_SIGNALING_PATHWAY	86	0.568569	1.67029	0.0020202	0.0363594	0.242	12923	tags=51%, list=23%, signal=67%
KEGG_NOTCH_SIGNALING_PATHWAY	KEGG_NOTCH_SIGNALING_PATHWAY	47	0.613924	1.66712	0.00400802	0.0361383	0.246	10101	tags=53%, list=18%, signal=65%
KEGG_PATHWAYS_IN_CANCER	KEGG_PATHWAYS_IN_CANCER	325	0.522913	1.65987	0.00400802	0.0386585	0.266	11869	tags=45%, list=21%, signal=57%
KEGG_RNA_DEGRADATION	KEGG_RNA_DEGRADATION	59	0.616275	1.65972	0.010395	0.0372778	0.266	10769	tags=54%, list=19%, signal=67%
KEGG_ADHERENS_JUNCTION	KEGG_ADHERENS_JUNCTION	73	0.586337	1.64555	0.00400802	0.0417403	0.289	10261	tags=52%, list=19%, signal=64%
KEGG_COLORECTAL_CANCER	KEGG_COLORECTAL_CANCER	62	0.585402	1.63925	0.013834	0.0433842	0.301	11350	tags=53%, list=21%, signal=67%
KEGG_BLADDER_CANCER	KEGG_BLADDER_CANCER	42	0.616498	1.61445	0.00984252	0.0538517	0.345	11793	tags=60%, list=21%, signal=76%
KEGG_ONE_CARBON_POOL_BY_FOLATE	KEGG_ONE_CARBON_POOL_BY_FOLATE	17	0.695328	1.61256	0.0257937	0.0530233	0.351	7803	tags=59%, list=14%, signal=68%
KEGG_RIBOSOME	KEGG_RIBOSOME	88	0.760296	1.60981	0.0325671	0.0530889	0.357	8409	tags=80%, list=15%, signal=94%
KEGG_FC_GAMMA_R_MEDIATED_PHAGOCYTOSIS	KEGG_FC_GAMMA_R_MEDIATED_PHAGOCYTOSIS	96	0.548092	1.6068	0.0119048	0.0528706	0.362	14024	tags=52%, list=25%, signal=70%
KEGG_GLYCOSPHINGOLIPID_BIOSYNTHESIS_GANGLIO_SERIES	KEGG_GLYCOSPHINGOLIPID_BIOSYNTHESIS_GANGLIO_SERIES	15	0.658016	1.59831	0.00386847	0.0556981	0.384	12929	tags=60%, list=23%, signal=78%
KEGG_DORSO_VENTRAL_AXIS_FORMATION	KEGG_DORSO_VENTRAL_AXIS_FORMATION	24	0.622782	1.59147	0.018	0.0583209	0.401	11424	tags=50%, list=21%, signal=63%
KEGG_FOCAL_ADHESION	KEGG_FOCAL_ADHESION	199	0.525361	1.58132	0.011811	0.0622179	0.423	13601	tags=55%, list=25%, signal=72%
KEGG_GLIOMA	KEGG_GLIOMA	65	0.520286	1.58052	0.015748	0.0610201	0.425	14024	tags=49%, list=25%, signal=66%
KEGG_AMYOTROPHIC_LATERAL_SCLEROSIS_ALS	KEGG_AMYOTROPHIC_LATERAL_SCLEROSIS_ALS	53	0.543925	1.57763	0.0164609	0.0609538	0.43	6378	tags=36%, list=12%, signal=40%
KEGG_LYSINE_DEGRADATION	KEGG_LYSINE_DEGRADATION	44	0.573234	1.57333	0.0264766	0.0616217	0.439	8433	tags=41%, list=15%, signal=48%
KEGG_HEDGEHOG_SIGNALING_PATHWAY	KEGG_HEDGEHOG_SIGNALING_PATHWAY	56	0.524866	1.5692	0.0104167	0.0624416	0.448	13107	tags=54%, list=24%, signal=70%
KEGG_EPITHELIAL_CELL_SIGNALING_IN_HELICOBACTER_PYLORI_INFECTION	KEGG_EPITHELIAL_CELL_SIGNALING_IN_HELICOBACTER_PYLORI_INFECTION	68	0.52453	1.55809	0.0265849	0.0690189	0.486	9394	tags=35%, list=17%, signal=42%
KEGG_NEUROTROPHIN_SIGNALING_PATHWAY	KEGG_NEUROTROPHIN_SIGNALING_PATHWAY	126	0.503181	1.55591	0.023622	0.0689951	0.49	7806	tags=33%, list=14%, signal=39%
KEGG_WNT_SIGNALING_PATHWAY	KEGG_WNT_SIGNALING_PATHWAY	151	0.486285	1.54743	0.0239044	0.0729897	0.504	16726	tags=56%, list=30%, signal=80%
KEGG_NON_SMALL_CELL_LUNG_CANCER	KEGG_NON_SMALL_CELL_LUNG_CANCER	54	0.523609	1.53713	0.0365112	0.0785222	0.527	14024	tags=52%, list=25%, signal=69%
KEGG_BASAL_CELL_CARCINOMA	KEGG_BASAL_CELL_CARCINOMA	55	0.529919	1.53636	0.0219124	0.0772412	0.527	13959	tags=56%, list=25%, signal=75%
KEGG_VIBRIO_CHOLERAE_INFECTION	KEGG_VIBRIO_CHOLERAE_INFECTION	54	0.509633	1.53622	0.0313152	0.0756583	0.527	9428	tags=35%, list=17%, signal=42%
KEGG_ENDOMETRIAL_CANCER	KEGG_ENDOMETRIAL_CANCER	52	0.557349	1.52948	0.0423387	0.0779582	0.544	14024	tags=56%, list=25%, signal=75%
KEGG_PROTEASOME	KEGG_PROTEASOME	46	0.643911	1.52241	0.0628684	0.0812629	0.564	9405	tags=57%, list=17%, signal=68%
KEGG_PROSTATE_CANCER	KEGG_PROSTATE_CANCER	89	0.500707	1.51965	0.0335306	0.0815384	0.569	14335	tags=52%, list=26%, signal=70%
KEGG_INSULIN_SIGNALING_PATHWAY	KEGG_INSULIN_SIGNALING_PATHWAY	136	0.474484	1.51649	0.0242424	0.0819043	0.573	7283	tags=33%, list=13%, signal=38%
KEGG_GALACTOSE_METABOLISM	KEGG_GALACTOSE_METABOLISM	25	0.539848	1.5153	0.0277228	0.080988	0.575	10546	tags=52%, list=19%, signal=64%
KEGG_PROTEIN_EXPORT	KEGG_PROTEIN_EXPORT	24	0.646537	1.51439	0.0667976	0.079951	0.575	11257	tags=67%, list=20%, signal=84%
KEGG_TIGHT_JUNCTION	KEGG_TIGHT_JUNCTION	131	0.473694	1.50658	0.0122951	0.0839308	0.594	13098	tags=47%, list=24%, signal=61%
KEGG_MTOR_SIGNALING_PATHWAY	KEGG_MTOR_SIGNALING_PATHWAY	52	0.50624	1.49212	0.0409357	0.0920356	0.627	7655	tags=35%, list=14%, signal=40%
KEGG_ERBB_SIGNALING_PATHWAY	KEGG_ERBB_SIGNALING_PATHWAY	87	0.499867	1.48888	0.044898	0.0920345	0.631	8731	tags=39%, list=16%, signal=46%
KEGG_GLYOXYLATE_AND_DICARBOXYLATE_METABOLISM	KEGG_GLYOXYLATE_AND_DICARBOXYLATE_METABOLISM	16	0.618714	1.48886	0.0487329	0.0904199	0.631	7803	tags=44%, list=14%, signal=51%
KEGG_MAPK_SIGNALING_PATHWAY	KEGG_MAPK_SIGNALING_PATHWAY	267	0.452166	1.47816	0.0300601	0.0966926	0.659	15539	tags=45%, list=28%, signal=62%
KEGG_AMINOACYL_TRNA_BIOSYNTHESIS	KEGG_AMINOACYL_TRNA_BIOSYNTHESIS	41	0.586814	1.47541	0.0829959	0.097208	0.667	13755	tags=59%, list=25%, signal=78%
KEGG_HYPERTROPHIC_CARDIOMYOPATHY_HCM	KEGG_HYPERTROPHIC_CARDIOMYOPATHY_HCM	83	0.481698	1.46781	0.021611	0.100688	0.678	13435	tags=43%, list=24%, signal=57%
KEGG_GAP_JUNCTION	KEGG_GAP_JUNCTION	90	0.459675	1.4561	0.0374016	0.10763	0.696	15249	tags=46%, list=28%, signal=63%
KEGG_AXON_GUIDANCE	KEGG_AXON_GUIDANCE	129	0.46326	1.45589	0.0433925	0.10608	0.696	15597	tags=49%, list=28%, signal=68%
KEGG_ARRHYTHMOGENIC_RIGHT_VENTRICULAR_CARDIOMYOPATHY_ARVC	KEGG_ARRHYTHMOGENIC_RIGHT_VENTRICULAR_CARDIOMYOPATHY_ARVC	74	0.479573	1.43735	0.0361446	0.11945	0.729	13514	tags=46%, list=24%, signal=61%
KEGG_ECM_RECEPTOR_INTERACTION	KEGG_ECM_RECEPTOR_INTERACTION	84	0.512406	1.43516	0.0697674	0.119212	0.731	11297	tags=50%, list=20%, signal=63%
KEGG_ENDOCYTOSIS	KEGG_ENDOCYTOSIS	181	0.454091	1.43166	0.0711462	0.120078	0.736	13858	tags=46%, list=25%, signal=62%
KEGG_VEGF_SIGNALING_PATHWAY	KEGG_VEGF_SIGNALING_PATHWAY	76	0.451808	1.43115	0.040568	0.118726	0.736	13441	tags=46%, list=24%, signal=61%
KEGG_CYTOSOLIC_DNA_SENSING_PATHWAY	KEGG_CYTOSOLIC_DNA_SENSING_PATHWAY	55	0.550706	1.43108	0.0894942	0.116987	0.736	18447	tags=58%, list=33%, signal=87%
KEGG_T_CELL_RECEPTOR_SIGNALING_PATHWAY	KEGG_T_CELL_RECEPTOR_SIGNALING_PATHWAY	108	0.49773	1.41745	0.0882353	0.125611	0.751	11793	tags=41%, list=21%, signal=52%
KEGG_ACUTE_MYELOID_LEUKEMIA	KEGG_ACUTE_MYELOID_LEUKEMIA	57	0.50294	1.40495	0.0990291	0.134309	0.772	16512	tags=54%, list=30%, signal=77%
KEGG_GLYCOSAMINOGLYCAN_BIOSYNTHESIS_HEPARAN_SULFATE	KEGG_GLYCOSAMINOGLYCAN_BIOSYNTHESIS_HEPARAN_SULFATE	26	0.509621	1.39751	0.0828516	0.138271	0.781	4847	tags=31%, list=9%, signal=34%
KEGG_MELANOMA	KEGG_MELANOMA	71	0.458836	1.39373	0.0605469	0.139458	0.788	14024	tags=44%, list=25%, signal=58%
KEGG_B_CELL_RECEPTOR_SIGNALING_PATHWAY	KEGG_B_CELL_RECEPTOR_SIGNALING_PATHWAY	75	0.485905	1.38881	0.0930233	0.141576	0.795	11350	tags=41%, list=21%, signal=52%
KEGG_LONG_TERM_POTENTIATION	KEGG_LONG_TERM_POTENTIATION	70	0.464183	1.38108	0.0850622	0.146235	0.809	10997	tags=39%, list=20%, signal=48%
KEGG_TOLL_LIKE_RECEPTOR_SIGNALING_PATHWAY	KEGG_TOLL_LIKE_RECEPTOR_SIGNALING_PATHWAY	102	0.489724	1.37098	0.125725	0.154074	0.821	18352	tags=54%, list=33%, signal=81%
KEGG_SNARE_INTERACTIONS_IN_VESICULAR_TRANSPORT	KEGG_SNARE_INTERACTIONS_IN_VESICULAR_TRANSPORT	38	0.487068	1.36551	0.11811	0.156938	0.825	13408	tags=42%, list=24%, signal=56%
KEGG_LYSOSOME	KEGG_LYSOSOME	121	0.457798	1.3632	0.100196	0.157334	0.829	15247	tags=47%, list=28%, signal=65%
KEGG_DILATED_CARDIOMYOPATHY	KEGG_DILATED_CARDIOMYOPATHY	90	0.441645	1.35899	0.0511811	0.159541	0.834	13435	tags=40%, list=24%, signal=53%
KEGG_GLYCEROPHOSPHOLIPID_METABOLISM	KEGG_GLYCEROPHOSPHOLIPID_METABOLISM	76	0.41532	1.35476	0.0640777	0.161453	0.838	15841	tags=50%, list=29%, signal=70%
KEGG_GLYCOSPHINGOLIPID_BIOSYNTHESIS_LACTO_AND_NEOLACTO_SERIES	KEGG_GLYCOSPHINGOLIPID_BIOSYNTHESIS_LACTO_AND_NEOLACTO_SERIES	26	0.484005	1.35447	0.0941176	0.159542	0.838	13006	tags=46%, list=24%, signal=60%
KEGG_APOPTOSIS	KEGG_APOPTOSIS	87	0.461293	1.35338	0.133721	0.158573	0.84	16484	tags=49%, list=30%, signal=70%
KEGG_GNRH_SIGNALING_PATHWAY	KEGG_GNRH_SIGNALING_PATHWAY	101	0.416719	1.35275	0.0686869	0.157339	0.841	7706	tags=28%, list=14%, signal=32%
KEGG_INOSITOL_PHOSPHATE_METABOLISM	KEGG_INOSITOL_PHOSPHATE_METABOLISM	54	0.487427	1.34839	0.139489	0.159274	0.844	18036	tags=56%, list=33%, signal=82%
KEGG_SPHINGOLIPID_METABOLISM	KEGG_SPHINGOLIPID_METABOLISM	39	0.482768	1.33968	0.118812	0.165456	0.851	19648	tags=62%, list=36%, signal=95%
KEGG_GLYCOSAMINOGLYCAN_BIOSYNTHESIS_KERATAN_SULFATE	KEGG_GLYCOSAMINOGLYCAN_BIOSYNTHESIS_KERATAN_SULFATE	15	0.545731	1.31515	0.124248	0.18689	0.877	7092	tags=40%, list=13%, signal=46%
KEGG_AMINO_SUGAR_AND_NUCLEOTIDE_SUGAR_METABOLISM	KEGG_AMINO_SUGAR_AND_NUCLEOTIDE_SUGAR_METABOLISM	44	0.47007	1.3137	0.152047	0.186447	0.879	14566	tags=50%, list=26%, signal=68%
KEGG_PHOSPHATIDYLINOSITOL_SIGNALING_SYSTEM	KEGG_PHOSPHATIDYLINOSITOL_SIGNALING_SYSTEM	76	0.436828	1.31351	0.143411	0.184398	0.879	18375	tags=49%, list=33%, signal=73%
KEGG_VASCULAR_SMOOTH_MUSCLE_CONTRACTION	KEGG_VASCULAR_SMOOTH_MUSCLE_CONTRACTION	115	0.399732	1.31258	0.0852713	0.183097	0.88	15249	tags=40%, list=28%, signal=55%
KEGG_GLYCOSAMINOGLYCAN_DEGRADATION	KEGG_GLYCOSAMINOGLYCAN_DEGRADATION	21	0.52242	1.30623	0.133205	0.187127	0.888	15164	tags=57%, list=27%, signal=79%
KEGG_MELANOGENESIS	KEGG_MELANOGENESIS	101	0.40238	1.29818	0.0899796	0.192218	0.894	13959	tags=41%, list=25%, signal=54%
KEGG_PRION_DISEASES	KEGG_PRION_DISEASES	35	0.488512	1.2974	0.149425	0.190887	0.896	15539	tags=57%, list=28%, signal=79%
KEGG_GLYCOSYLPHOSPHATIDYLINOSITOL_GPI_ANCHOR_BIOSYNTHESIS	KEGG_GLYCOSYLPHOSPHATIDYLINOSITOL_GPI_ANCHOR_BIOSYNTHESIS	25	0.513655	1.28995	0.189796	0.196236	0.903	8033	tags=32%, list=15%, signal=37%
KEGG_FC_EPSILON_RI_SIGNALING_PATHWAY	KEGG_FC_EPSILON_RI_SIGNALING_PATHWAY	79	0.40461	1.26938	0.143145	0.213169	0.918	14024	tags=39%, list=25%, signal=52%
KEGG_RIG_I_LIKE_RECEPTOR_SIGNALING_PATHWAY	KEGG_RIG_I_LIKE_RECEPTOR_SIGNALING_PATHWAY	71	0.428027	1.26688	0.168959	0.21345	0.919	18352	tags=45%, list=33%, signal=67%
KEGG_LEUKOCYTE_TRANSENDOTHELIAL_MIGRATION	KEGG_LEUKOCYTE_TRANSENDOTHELIAL_MIGRATION	116	0.41633	1.25735	0.197628	0.221513	0.925	14415	tags=41%, list=26%, signal=56%
KEGG_ETHER_LIPID_METABOLISM	KEGG_ETHER_LIPID_METABOLISM	33	0.422813	1.25394	0.136179	0.222396	0.927	19565	tags=61%, list=35%, signal=94%
KEGG_NOD_LIKE_RECEPTOR_SIGNALING_PATHWAY	KEGG_NOD_LIKE_RECEPTOR_SIGNALING_PATHWAY	62	0.462866	1.25308	0.197697	0.221214	0.928	18907	tags=58%, list=34%, signal=88%
KEGG_VIRAL_MYOCARDITIS	KEGG_VIRAL_MYOCARDITIS	68	0.478906	1.24711	0.235409	0.224571	0.929	14011	tags=50%, list=25%, signal=67%
KEGG_SYSTEMIC_LUPUS_ERYTHEMATOSUS	KEGG_SYSTEMIC_LUPUS_ERYTHEMATOSUS	135	0.438673	1.22885	0.240234	0.2412	0.941	12697	tags=37%, list=23%, signal=48%
KEGG_NATURAL_KILLER_CELL_MEDIATED_CYTOTOXICITY	KEGG_NATURAL_KILLER_CELL_MEDIATED_CYTOTOXICITY	132	0.416761	1.22458	0.214286	0.243605	0.942	15117	tags=42%, list=27%, signal=57%
KEGG_CHEMOKINE_SIGNALING_PATHWAY	KEGG_CHEMOKINE_SIGNALING_PATHWAY	188	0.4328	1.21193	0.245648	0.25396	0.947	18586	tags=54%, list=34%, signal=81%
KEGG_TASTE_TRANSDUCTION	KEGG_TASTE_TRANSDUCTION	51	0.392795	1.20419	0.175153	0.260495	0.954	16047	tags=39%, list=29%, signal=55%
KEGG_MATURITY_ONSET_DIABETES_OF_THE_YOUNG	KEGG_MATURITY_ONSET_DIABETES_OF_THE_YOUNG	25	0.480377	1.19853	0.244576	0.264659	0.959	17708	tags=56%, list=32%, signal=82%
KEGG_JAK_STAT_SIGNALING_PATHWAY	KEGG_JAK_STAT_SIGNALING_PATHWAY	155	0.391173	1.1926	0.226562	0.268878	0.961	17693	tags=45%, list=32%, signal=66%
KEGG_LEISHMANIA_INFECTION	KEGG_LEISHMANIA_INFECTION	70	0.488599	1.18596	0.283757	0.274149	0.963	18982	tags=59%, list=34%, signal=89%
KEGG_ALZHEIMERS_DISEASE	KEGG_ALZHEIMERS_DISEASE	166	0.351153	1.17098	0.248062	0.289107	0.964	15190	tags=42%, list=27%, signal=57%
KEGG_CYSTEINE_AND_METHIONINE_METABOLISM	KEGG_CYSTEINE_AND_METHIONINE_METABOLISM	34	0.413624	1.16397	0.261759	0.2947	0.967	16406	tags=62%, list=30%, signal=88%
KEGG_TERPENOID_BACKBONE_BIOSYNTHESIS	KEGG_TERPENOID_BACKBONE_BIOSYNTHESIS	15	0.544012	1.15342	0.327519	0.304829	0.971	12954	tags=67%, list=23%, signal=87%
KEGG_BIOSYNTHESIS_OF_UNSATURATED_FATTY_ACIDS	KEGG_BIOSYNTHESIS_OF_UNSATURATED_FATTY_ACIDS	22	0.436775	1.14905	0.288235	0.307719	0.972	19450	tags=59%, list=35%, signal=91%
KEGG_O_GLYCAN_BIOSYNTHESIS	KEGG_O_GLYCAN_BIOSYNTHESIS	30	0.40341	1.14225	0.266529	0.313527	0.975	6460	tags=23%, list=12%, signal=26%
KEGG_GLYCEROLIPID_METABOLISM	KEGG_GLYCEROLIPID_METABOLISM	49	0.373931	1.12633	0.310891	0.331087	0.982	8724	tags=31%, list=16%, signal=36%
KEGG_ADIPOCYTOKINE_SIGNALING_PATHWAY	KEGG_ADIPOCYTOKINE_SIGNALING_PATHWAY	66	0.362028	1.11359	0.302419	0.344304	0.985	10322	tags=29%, list=19%, signal=35%
KEGG_VASOPRESSIN_REGULATED_WATER_REABSORPTION	KEGG_VASOPRESSIN_REGULATED_WATER_REABSORPTION	44	0.392804	1.10356	0.334737	0.35445	0.988	7731	tags=30%, list=14%, signal=34%
KEGG_SELENOAMINO_ACID_METABOLISM	KEGG_SELENOAMINO_ACID_METABOLISM	26	0.408273	1.08003	0.357143	0.382032	0.99	7545	tags=27%, list=14%, signal=31%
KEGG_STEROID_BIOSYNTHESIS	KEGG_STEROID_BIOSYNTHESIS	17	0.531476	1.05866	0.459725	0.407745	0.991	14282	tags=59%, list=26%, signal=79%
KEGG_GLYCOSAMINOGLYCAN_BIOSYNTHESIS_CHONDROITIN_SULFATE	KEGG_GLYCOSAMINOGLYCAN_BIOSYNTHESIS_CHONDROITIN_SULFATE	22	0.405618	1.05409	0.388	0.410406	0.991	5412	tags=27%, list=10%, signal=30%
KEGG_LONG_TERM_DEPRESSION	KEGG_LONG_TERM_DEPRESSION	70	0.318445	1.02705	0.395492	0.446175	0.993	21131	tags=53%, list=38%, signal=85%
KEGG_OLFACTORY_TRANSDUCTION	KEGG_OLFACTORY_TRANSDUCTION	386	0.237218	1.0175	0.404082	0.456704	0.993	21221	tags=19%, list=38%, signal=30%
KEGG_ANTIGEN_PROCESSING_AND_PRESENTATION	KEGG_ANTIGEN_PROCESSING_AND_PRESENTATION	81	0.395841	1.01309	0.461538	0.459302	0.994	17699	tags=43%, list=32%, signal=63%
KEGG_PENTOSE_PHOSPHATE_PATHWAY	KEGG_PENTOSE_PHOSPHATE_PATHWAY	27	0.37374	1.01003	0.433269	0.460007	0.995	3855	tags=22%, list=7%, signal=24%
KEGG_CALCIUM_SIGNALING_PATHWAY	KEGG_CALCIUM_SIGNALING_PATHWAY	178	0.284655	0.97636	0.505859	0.507214	0.998	13099	tags=31%, list=24%, signal=40%
KEGG_ALANINE_ASPARTATE_AND_GLUTAMATE_METABOLISM	KEGG_ALANINE_ASPARTATE_AND_GLUTAMATE_METABOLISM	32	0.333926	0.970105	0.484127	0.512834	0.998	11047	tags=34%, list=20%, signal=43%
KEGG_PEROXISOME	KEGG_PEROXISOME	78	0.331676	0.969925	0.486328	0.508881	0.998	9773	tags=29%, list=18%, signal=36%
KEGG_HUNTINGTONS_DISEASE	KEGG_HUNTINGTONS_DISEASE	182	0.28156	0.93585	0.531373	0.558613	0.998	11457	tags=29%, list=21%, signal=37%
KEGG_GLUTATHIONE_METABOLISM	KEGG_GLUTATHIONE_METABOLISM	49	0.317174	0.93005	0.525097	0.562926	0.998	11528	tags=33%, list=21%, signal=41%
KEGG_CYTOKINE_CYTOKINE_RECEPTOR_INTERACTION	KEGG_CYTOKINE_CYTOKINE_RECEPTOR_INTERACTION	264	0.332545	0.929267	0.527027	0.560159	0.998	18672	tags=44%, list=34%, signal=67%
KEGG_FRUCTOSE_AND_MANNOSE_METABOLISM	KEGG_FRUCTOSE_AND_MANNOSE_METABOLISM	34	0.330112	0.920881	0.552684	0.56915	0.998	8322	tags=26%, list=15%, signal=31%
KEGG_ABC_TRANSPORTERS	KEGG_ABC_TRANSPORTERS	44	0.307305	0.920502	0.583162	0.565513	0.998	6277	tags=16%, list=11%, signal=18%
KEGG_ARACHIDONIC_ACID_METABOLISM	KEGG_ARACHIDONIC_ACID_METABOLISM	58	0.291084	0.893508	0.651923	0.606533	0.998	7758	tags=24%, list=14%, signal=28%
KEGG_ALPHA_LINOLENIC_ACID_METABOLISM	KEGG_ALPHA_LINOLENIC_ACID_METABOLISM	19	0.328275	0.885551	0.657948	0.615614	0.998	19565	tags=58%, list=35%, signal=90%
KEGG_PANTOTHENATE_AND_COA_BIOSYNTHESIS	KEGG_PANTOTHENATE_AND_COA_BIOSYNTHESIS	16	0.366387	0.884748	0.618577	0.612182	0.998	8765	tags=25%, list=16%, signal=30%
KEGG_ALDOSTERONE_REGULATED_SODIUM_REABSORPTION	KEGG_ALDOSTERONE_REGULATED_SODIUM_REABSORPTION	42	0.306724	0.882385	0.642436	0.611139	0.998	14309	tags=36%, list=26%, signal=48%
KEGG_PROXIMAL_TUBULE_BICARBONATE_RECLAMATION	KEGG_PROXIMAL_TUBULE_BICARBONATE_RECLAMATION	23	0.322671	0.857725	0.642424	0.648945	0.999	15353	tags=30%, list=28%, signal=42%
KEGG_PPAR_SIGNALING_PATHWAY	KEGG_PPAR_SIGNALING_PATHWAY	69	0.265904	0.850719	0.729008	0.656039	0.999	15771	tags=39%, list=29%, signal=55%
KEGG_REGULATION_OF_AUTOPHAGY	KEGG_REGULATION_OF_AUTOPHAGY	35	0.298838	0.840619	0.678	0.667918	0.999	22719	tags=43%, list=41%, signal=73%
KEGG_OTHER_GLYCAN_DEGRADATION	KEGG_OTHER_GLYCAN_DEGRADATION	16	0.368173	0.837993	0.652985	0.667139	0.999	16441	tags=50%, list=30%, signal=71%
KEGG_NEUROACTIVE_LIGAND_RECEPTOR_INTERACTION	KEGG_NEUROACTIVE_LIGAND_RECEPTOR_INTERACTION	270	0.24109	0.830905	0.879208	0.674165	0.999	13309	tags=30%, list=24%, signal=39%
KEGG_TYPE_II_DIABETES_MELLITUS	KEGG_TYPE_II_DIABETES_MELLITUS	47	0.267589	0.799412	0.833333	0.722519	0.999	15734	tags=36%, list=28%, signal=51%
KEGG_RENIN_ANGIOTENSIN_SYSTEM	KEGG_RENIN_ANGIOTENSIN_SYSTEM	17	0.322074	0.783142	0.796673	0.74586	0.999	19104	tags=59%, list=35%, signal=90%
KEGG_HEMATOPOIETIC_CELL_LINEAGE	KEGG_HEMATOPOIETIC_CELL_LINEAGE	85	0.312537	0.781247	0.705769	0.743406	0.999	23365	tags=55%, list=42%, signal=96%
KEGG_LINOLEIC_ACID_METABOLISM	KEGG_LINOLEIC_ACID_METABOLISM	29	0.276969	0.772575	0.876033	0.752571	0.999	13384	tags=34%, list=24%, signal=45%
KEGG_NITROGEN_METABOLISM	KEGG_NITROGEN_METABOLISM	23	0.284725	0.76752	0.875752	0.754536	0.999	16406	tags=43%, list=30%, signal=62%
KEGG_CELL_ADHESION_MOLECULES_CAMS	KEGG_CELL_ADHESION_MOLECULES_CAMS	131	0.256248	0.741829	0.796512	0.790464	0.999	15435	tags=33%, list=28%, signal=45%
KEGG_PRIMARY_IMMUNODEFICIENCY	KEGG_PRIMARY_IMMUNODEFICIENCY	35	0.270768	0.685964	0.816444	0.870713	1	24823	tags=66%, list=45%, signal=119%
KEGG_INTESTINAL_IMMUNE_NETWORK_FOR_IGA_PRODUCTION	KEGG_INTESTINAL_IMMUNE_NETWORK_FOR_IGA_PRODUCTION	46	0.280607	0.673248	0.791103	0.880444	1	8603	tags=20%, list=16%, signal=23%
KEGG_AUTOIMMUNE_THYROID_DISEASE	KEGG_AUTOIMMUNE_THYROID_DISEASE	50	0.210967	0.51115	0.98008	0.98743	1	19870	tags=36%, list=36%, signal=56%
KEGG_PRIMARY_BILE_ACID_BIOSYNTHESIS	KEGG_PRIMARY_BILE_ACID_BIOSYNTHESIS	16	-0.644135	-1.6641	0.0132075	0.214002	0.272	4668	tags=63%, list=8%, signal=68%
KEGG_DRUG_METABOLISM_CYTOCHROME_P450	KEGG_DRUG_METABOLISM_CYTOCHROME_P450	71	-0.515383	-1.4897	0.0274262	0.564234	0.633	6471	tags=46%, list=12%, signal=53%
KEGG_STEROID_HORMONE_BIOSYNTHESIS	KEGG_STEROID_HORMONE_BIOSYNTHESIS	55	-0.513026	-1.41175	0.0501002	0.663787	0.753	6471	tags=45%, list=12%, signal=51%
KEGG_BUTANOATE_METABOLISM	KEGG_BUTANOATE_METABOLISM	34	-0.521899	-1.3666	0.11284	0.652963	0.811	7228	tags=50%, list=13%, signal=57%
KEGG_ASCORBATE_AND_ALDARATE_METABOLISM	KEGG_ASCORBATE_AND_ALDARATE_METABOLISM	25	-0.564638	-1.33078	0.112	0.642151	0.843	6471	tags=48%, list=12%, signal=54%
KEGG_METABOLISM_OF_XENOBIOTICS_BY_CYTOCHROME_P450	KEGG_METABOLISM_OF_XENOBIOTICS_BY_CYTOCHROME_P450	69	-0.423813	-1.23595	0.16701	0.868386	0.933	6471	tags=41%, list=12%, signal=46%
KEGG_VALINE_LEUCINE_AND_ISOLEUCINE_DEGRADATION	KEGG_VALINE_LEUCINE_AND_ISOLEUCINE_DEGRADATION	44	-0.486505	-1.19758	0.278689	0.879653	0.95	9766	tags=55%, list=18%, signal=66%
KEGG_PHENYLALANINE_METABOLISM	KEGG_PHENYLALANINE_METABOLISM	18	-0.456168	-1.16345	0.240816	0.892761	0.963	3070	tags=39%, list=6%, signal=41%
KEGG_BETA_ALANINE_METABOLISM	KEGG_BETA_ALANINE_METABOLISM	22	-0.398245	-1.05615	0.365805	1	0.984	6614	tags=36%, list=12%, signal=41%
KEGG_PENTOSE_AND_GLUCURONATE_INTERCONVERSIONS	KEGG_PENTOSE_AND_GLUCURONATE_INTERCONVERSIONS	28	-0.40697	-1.03449	0.403922	1	0.984	6471	tags=43%, list=12%, signal=49%
KEGG_HISTIDINE_METABOLISM	KEGG_HISTIDINE_METABOLISM	29	-0.407599	-1.03024	0.436059	1	0.985	2020	tags=21%, list=4%, signal=21%
KEGG_TRYPTOPHAN_METABOLISM	KEGG_TRYPTOPHAN_METABOLISM	40	-0.364274	-1.02308	0.42348	0.995978	0.987	5293	tags=28%, list=10%, signal=30%
KEGG_RETINOL_METABOLISM	KEGG_RETINOL_METABOLISM	64	-0.357313	-1.01511	0.442191	0.94366	0.987	6471	tags=33%, list=12%, signal=37%
KEGG_ARGININE_AND_PROLINE_METABOLISM	KEGG_ARGININE_AND_PROLINE_METABOLISM	54	-0.318364	-1.00975	0.427146	0.890957	0.987	3725	tags=26%, list=7%, signal=28%
KEGG_TYROSINE_METABOLISM	KEGG_TYROSINE_METABOLISM	42	-0.364508	-0.997355	0.463675	0.865571	0.988	7984	tags=38%, list=14%, signal=44%
KEGG_PARKINSONS_DISEASE	KEGG_PARKINSONS_DISEASE	130	-0.336777	-0.996914	0.457203	0.812535	0.988	3609	tags=24%, list=7%, signal=25%
KEGG_GLYCINE_SERINE_AND_THREONINE_METABOLISM	KEGG_GLYCINE_SERINE_AND_THREONINE_METABOLISM	31	-0.340379	-0.973828	0.479253	0.822403	0.99	3155	tags=26%, list=6%, signal=27%
KEGG_DRUG_METABOLISM_OTHER_ENZYMES	KEGG_DRUG_METABOLISM_OTHER_ENZYMES	51	-0.338491	-0.965281	0.50303	0.796893	0.992	3869	tags=33%, list=7%, signal=36%
KEGG_FATTY_ACID_METABOLISM	KEGG_FATTY_ACID_METABOLISM	42	-0.346326	-0.937224	0.529774	0.82106	0.995	6616	tags=26%, list=12%, signal=30%
KEGG_OXIDATIVE_PHOSPHORYLATION	KEGG_OXIDATIVE_PHOSPHORYLATION	132	-0.325068	-0.932724	0.514463	0.790176	0.995	3494	tags=20%, list=6%, signal=22%
KEGG_PROPANOATE_METABOLISM	KEGG_PROPANOATE_METABOLISM	33	-0.376287	-0.926866	0.564453	0.765987	0.996	6751	tags=42%, list=12%, signal=48%
KEGG_PORPHYRIN_AND_CHLOROPHYLL_METABOLISM	KEGG_PORPHYRIN_AND_CHLOROPHYLL_METABOLISM	41	-0.326181	-0.91874	0.566462	0.748649	0.996	6471	tags=32%, list=12%, signal=36%
KEGG_STARCH_AND_SUCROSE_METABOLISM	KEGG_STARCH_AND_SUCROSE_METABOLISM	51	-0.311128	-0.896532	0.586074	0.761374	0.996	5291	tags=27%, list=10%, signal=30%
KEGG_GLYCOLYSIS_GLUCONEOGENESIS	KEGG_GLYCOLYSIS_GLUCONEOGENESIS	61	-0.283706	-0.832215	0.684	0.869025	0.998	6751	tags=33%, list=12%, signal=37%
KEGG_PYRUVATE_METABOLISM	KEGG_PYRUVATE_METABOLISM	40	-0.293776	-0.800991	0.73062	0.902306	0.998	6751	tags=30%, list=12%, signal=34%
KEGG_CARDIAC_MUSCLE_CONTRACTION	KEGG_CARDIAC_MUSCLE_CONTRACTION	79	-0.229041	-0.747003	0.890411	0.979514	0.999	496	tags=10%, list=1%, signal=10%
KEGG_NICOTINATE_AND_NICOTINAMIDE_METABOLISM	KEGG_NICOTINATE_AND_NICOTINAMIDE_METABOLISM	24	-0.267399	-0.727737	0.829875	0.978941	0.999	4555	tags=25%, list=8%, signal=27%
KEGG_CITRATE_CYCLE_TCA_CYCLE	KEGG_CITRATE_CYCLE_TCA_CYCLE	31	-0.299394	-0.715151	0.786139	0.967339	0.999	8675	tags=39%, list=16%, signal=46%
KEGG_ALLOGRAFT_REJECTION	KEGG_ALLOGRAFT_REJECTION	35	-0.296124	-0.639486	0.814664	1	1	7650	tags=31%, list=14%, signal=36%
KEGG_TYPE_I_DIABETES_MELLITUS	KEGG_TYPE_I_DIABETES_MELLITUS	41	-0.261649	-0.596358	0.85102	1	1	7650	tags=27%, list=14%, signal=31%
KEGG_COMPLEMENT_AND_COAGULATION_CASCADES	KEGG_COMPLEMENT_AND_COAGULATION_CASCADES	69	-0.218973	-0.578582	0.987207	1	1	6716	tags=26%, list=12%, signal=30%
KEGG_GRAFT_VERSUS_HOST_DISEASE	KEGG_GRAFT_VERSUS_HOST_DISEASE	37	-0.246213	-0.516144	0.931174	1	1	9325	tags=30%, list=17%, signal=36%
KEGG_ASTHMA	KEGG_ASTHMA	28	-0.216509	-0.489917	0.958416	0.99084	1	7650	tags=25%, list=14%, signal=29%
